# Supplementary material for: 9-(4-Bromo­phenoxy­carbon­yl)-10-methyl­acridinium trifluoro­methane­sulfonate
Source: Acta Crystallogr Sect E Struct Rep Online. 2010 May 12;66(Pt 6):o1313–4. doi: 10.1107/S1600536810016296 (PMC2979630; doi:10.1107/S1600536810016296)
Supplement: Supplementary file 1 [file e-66-o1313-sup1.cif]

##############################################################################
###                                                                        ###
###        Electronic paper (Acta Crystallographica Section E)             ###
###                                                                        ###
##############################################################################
#                                                                            #
# This CIF contains the data in a paper accepted for publication in Acta     #
# Crystallographica Section E. It conforms to the requirements of Notes      #
# for Authors for Section E, and has been peer reviewed under the auspices   #
# of the IUCr Commission on Journals.                                        #
#                                                                            #
# Full details of the Crystallographic Information File format               #
# are given in the paper "The Crystallographic Information File (CIF):       #
# a New Standard Archive File for Crystallography" by S. R. Hall, F. H.      #
# Allen and I. D. Brown [Acta Cryst. (1991), A47, 655-685].                  #
#                                                                            #
# The current version of the core CIF dictionary is obtainable from          #
# ftp://ftp.iucr.org/pub/cif_core.dic. The current version number is 2.4.    #
#                                                                            #
# Software is freely available for graphical display of the structure(s) in  #
# this CIF.  For information consult the CIF home page http://www.iucr.org/  #
# cif/home.html                                                              #
#                                                                            #
# This file may be used for bona fide research purposes within the           #
# scientific community so long as proper attribution is given to the journal # 
# article from which it was obtained.                                        #
#                                                                            #
##############################################################################
                                             
data_global
_audit_creation_method     'from SHELXL97 CIF and IUCr SHELXL97-template'
_journal_date_recd_electronic     2010-04-15
_journal_date_accepted     2010-05-04
_journal_name_full     'Acta Crystallographica, Section E'
_journal_year     2010
_journal_volume     66
_journal_issue      6
_journal_page_first     o1313
_journal_page_last     o1314
_journal_paper_category     QO
_journal_coeditor_code     OM2334
_publ_contact_author_name     'Prof Jerzy B\/la\.zejowski'
_publ_contact_author_address
;
Faculty of Chemistry
University of Gda\'nsk
J. Sobieskiego 18
80-952 Gda\'nsk
Poland
;
_publ_contact_author_email     bla@chem.univ.gda.pl
_publ_contact_author_fax     '+48 58 523 53 57'
_publ_contact_author_phone     '+48 58 523 53 31'
_publ_section_title
;
9-(4-Bromophenoxycarbonyl)-10-methylacridinium trifluoromethanesulfonate
;
loop_
    _publ_author_name
    _publ_author_footnote
    _publ_author_address
    'Damian Trzybi\'nski'
;
?
;
;
Faculty of Chemistry
University of Gda\'nsk
J. Sobieskiego 18
80-952 Gda\'nsk
Poland
;
    'Karol Krzymi\'nski'
;
?
;
;
Faculty of Chemistry
University of Gda\'nsk
J. Sobieskiego 18
80-952 Gda\'nsk
Poland
;
    'Artur Sikorski'
;
?
;
;
Faculty of Chemistry
University of Gda\'nsk
J. Sobieskiego 18
80-952 Gda\'nsk
Poland
;
    'Jerzy B\/la\.zejowski' .
;
Faculty of Chemistry
University of Gda\'nsk
J. Sobieskiego 18
80-952 Gda\'nsk
Poland
;
data_I
_chemical_name_systematic
;
9-(4-Bromophenoxycarbonyl)-10-methylacridinium trifluoromethanesulfonate
;
_chemical_formula_moiety     'C21 H15 Br N O2 +, C F3 O3 S -'
_chemical_formula_sum     'C22 H15 Br F3 N O5 S'
_chemical_formula_iupac     'C21 H15 Br N O2 +, C F3 O3 S -'
_chemical_formula_weight     542.32
_symmetry_cell_setting     'monoclinic'
_symmetry_space_group_name_H-M     'P 21/c'
_symmetry_space_group_name_Hall     '-P 2ybc'
loop_
    _symmetry_equiv_pos_as_xyz
    'x, y, z'
    '-x, y+1/2, -z+1/2'
    '-x, -y, -z'
    'x, -y-1/2, z-1/2'
_cell_length_a     9.5755(2)
_cell_length_b     20.4912(7)
_cell_length_c     11.6241(5)
_cell_angle_alpha     90.00
_cell_angle_beta     104.011(3)
_cell_angle_gamma     90.00
_cell_volume     2212.95(13)
_cell_formula_units_Z     4
_cell_measurement_reflns_used     14728
_cell_measurement_theta_min     2.9561
_cell_measurement_theta_max     29.1515
_cell_measurement_temperature     295(2)
_exptl_crystal_description     'plate'
_exptl_crystal_colour     'yellow'
_exptl_crystal_size_max     0.37
_exptl_crystal_size_mid     0.15
_exptl_crystal_size_min     0.05
_exptl_crystal_density_diffrn     1.628
_exptl_crystal_density_meas     ?
_exptl_crystal_density_method     'not measured'
_exptl_crystal_F_000     1088
_exptl_absorpt_coefficient_mu     2.012
_exptl_absorpt_correction_type     'multi-scan'
_exptl_absorpt_process_details
;
(<i>CrysAlis RED</i>; Oxford Diffraction, 2008)
;
_exptl_absorpt_correction_T_min     0.77
_exptl_absorpt_correction_T_max     0.92
_exptl_special_details
;
;
_diffrn_ambient_temperature     295(2)
_diffrn_radiation_type     MoK\a
_diffrn_radiation_wavelength     0.71073
_diffrn_radiation_source     'enhanced (Mo) X-ray Source'
_diffrn_radiation_monochromator     graphite
_diffrn_measurement_device_type     'Oxford Diffraction Gemini R Ultra Ruby CCD'
_diffrn_measurement_method     \w
_diffrn_detector_area_resol_mean     10.4002
_diffrn_reflns_number     50472
_diffrn_reflns_av_R_equivalents     0.0482
_diffrn_reflns_av_sigmaI/netI     0.0347
_diffrn_reflns_theta_min     2.96
_diffrn_reflns_theta_max     25.05
_diffrn_reflns_theta_full     25.05
_diffrn_measured_fraction_theta_max     0.998
_diffrn_measured_fraction_theta_full     0.998
_diffrn_reflns_limit_h_min     -11
_diffrn_reflns_limit_h_max     11
_diffrn_reflns_limit_k_min     -24
_diffrn_reflns_limit_k_max     24
_diffrn_reflns_limit_l_min     -13
_diffrn_reflns_limit_l_max     13
_diffrn_standards_number     ?
_diffrn_standards_interval_count     ?
_diffrn_standards_interval_time     ?
_diffrn_standards_decay_%     ?
_reflns_number_total     3910
_reflns_number_gt     2200
_reflns_threshold_expression     I>2sigma(I)
_refine_ls_structure_factor_coef     Fsqd
_refine_ls_matrix_type     full
_refine_ls_R_factor_all     0.0785
_refine_ls_R_factor_gt     0.0386
_refine_ls_wR_factor_gt     0.1045
_refine_ls_wR_factor_ref     0.1116
_refine_ls_goodness_of_fit_ref     0.980
_refine_ls_restrained_S_all     0.980
_refine_ls_number_reflns     3910
_refine_ls_number_parameters     299
_refine_ls_number_restraints     0
_refine_ls_hydrogen_treatment     constr
_refine_ls_weighting_scheme     calc
_refine_ls_weighting_details
         'calc w=1/[\s^2^(Fo^2^)+(0.0642P)^2^+0.0000P] where P=(Fo^2^+2Fc^2^)/3'
_atom_sites_solution_hydrogens     geom
_atom_sites_solution_primary     direct
_atom_sites_solution_secondary     difmap
_refine_ls_shift/su_max     0.001
_refine_ls_shift/su_mean     0.000
_refine_diff_density_max     0.563
_refine_diff_density_min     -0.622
_refine_ls_extinction_method     none
_refine_ls_extinction_coef     ?
loop_
    _atom_type_symbol
    _atom_type_description
    _atom_type_scat_dispersion_real
    _atom_type_scat_dispersion_imag
    _atom_type_scat_source
    'C' 'C' 0.0033 0.0016
                         'International Tables Vol C Tables 4.2.6.8 and 6.1.1.4'
    'H' 'H' 0.0000 0.0000
                         'International Tables Vol C Tables 4.2.6.8 and 6.1.1.4'
    'O' 'O' 0.0106 0.0060
                         'International Tables Vol C Tables 4.2.6.8 and 6.1.1.4'
    'S' 'S' 0.1246 0.1234
                         'International Tables Vol C Tables 4.2.6.8 and 6.1.1.4'
    'Br' 'Br' -0.2901 2.4595
                         'International Tables Vol C Tables 4.2.6.8 and 6.1.1.4'
    'F' 'F' 0.0171 0.0103
                         'International Tables Vol C Tables 4.2.6.8 and 6.1.1.4'
    'N' 'N' 0.0061 0.0033
                         'International Tables Vol C Tables 4.2.6.8 and 6.1.1.4'
_computing_data_collection     '<i>CrysAlis CCD</i> (Oxford Diffraction, 2008)'
_computing_cell_refinement     '<i>CrysAlis RED</i> (Oxford Diffraction, 2008)'
_computing_data_reduction     '<i>CrysAlis RED</i> (Oxford Diffraction, 2008)'
_computing_structure_solution     '<i>SHELXS97</i> (Sheldrick, 2008)'
_computing_structure_refinement     '<i>SHELXL97</i> (Sheldrick, 2008)'
_computing_molecular_graphics     '<i>ORTEP-3</i> (Farrugia, 1997)'
_computing_publication_material
              '<i>SHELXL97</i> (Sheldrick, 2008) and <i>PLATON</i> (Spek, 2009)'
loop_
    _atom_site_type_symbol
    _atom_site_label
    _atom_site_fract_x
    _atom_site_fract_y
    _atom_site_fract_z
    _atom_site_U_iso_or_equiv
    _atom_site_adp_type
    _atom_site_calc_flag
    _atom_site_refinement_flags
    _atom_site_occupancy
    _atom_site_disorder_assembly
    _atom_site_disorder_group
    C C1 0.1494(3) 0.43387(19) 0.1754(3) 0.0703(10) Uani d . 1 . .
    H H1 0.2493 0.4359 0.1910 0.084 Uiso calc R 1 . .
    C C2 0.0842(4) 0.3755(2) 0.1601(4) 0.0794(11) Uani d . 1 . .
    H H2 0.1387 0.3376 0.1642 0.095 Uiso calc R 1 . .
    C C3 -0.0654(4) 0.3715(2) 0.1382(3) 0.0787(11) Uani d . 1 . .
    H H3 -0.1092 0.3307 0.1283 0.094 Uiso calc R 1 . .
    C C4 -0.1483(3) 0.4255(2) 0.1309(3) 0.0684(10) Uani d . 1 . .
    H H4 -0.2477 0.4213 0.1171 0.082 Uiso calc R 1 . .
    C C5 -0.1859(4) 0.6625(2) 0.1220(3) 0.0773(11) Uani d . 1 . .
    H H5 -0.2858 0.6599 0.1022 0.093 Uiso calc R 1 . .
    C C6 -0.1200(4) 0.7217(2) 0.1332(4) 0.0902(12) Uani d . 1 . .
    H H6 -0.1766 0.7591 0.1205 0.108 Uiso calc R 1 . .
    C C7 0.0303(4) 0.7284(2) 0.1631(4) 0.0896(12) Uani d . 1 . .
    H H7 0.0725 0.7696 0.1708 0.108 Uiso calc R 1 . .
    C C8 0.1126(4) 0.67394(19) 0.1808(3) 0.0734(10) Uani d . 1 . .
    H H8 0.2123 0.6781 0.2009 0.088 Uiso calc R 1 . .
    C C9 0.1328(3) 0.55402(17) 0.1829(3) 0.0544(8) Uani d . 1 . .
    N N10 -0.1650(2) 0.54462(15) 0.1304(2) 0.0582(7) Uani d . 1 . .
    C C11 0.0688(3) 0.49303(17) 0.1682(3) 0.0574(9) Uani d . 1 . .
    C C12 -0.0853(3) 0.48819(17) 0.1439(3) 0.0553(8) Uani d . 1 . .
    C C13 0.0508(3) 0.61081(17) 0.1694(3) 0.0601(9) Uani d . 1 . .
    C C14 -0.1030(3) 0.60523(18) 0.1404(3) 0.0596(9) Uani d . 1 . .
    C C15 0.2939(3) 0.56004(16) 0.2072(3) 0.0573(8) Uani d . 1 . .
    O O16 0.35203(19) 0.56616(11) 0.32302(19) 0.0620(6) Uani d . 1 . .
    O O17 0.3586(2) 0.55888(15) 0.1321(2) 0.0855(8) Uani d . 1 . .
    C C18 0.5032(3) 0.57634(17) 0.3564(3) 0.0521(8) Uani d . 1 . .
    C C19 0.5556(3) 0.63811(17) 0.3571(3) 0.0606(9) Uani d . 1 . .
    H H19 0.4934 0.6730 0.3332 0.073 Uiso calc R 1 . .
    C C20 0.7017(3) 0.64830(17) 0.3934(3) 0.0647(9) Uani d . 1 . .
    H H20 0.7396 0.6901 0.3933 0.078 Uiso calc R 1 . .
    C C21 0.7905(3) 0.59614(18) 0.4296(3) 0.0639(9) Uani d . 1 . .
    C C22 0.7375(4) 0.5340(2) 0.4306(3) 0.0796(11) Uani d . 1 . .
    H H22 0.7995 0.4992 0.4566 0.095 Uiso calc R 1 . .
    C C23 0.5906(4) 0.52369(18) 0.3924(3) 0.0713(10) Uani d . 1 . .
    H H23 0.5522 0.4819 0.3913 0.086 Uiso calc R 1 . .
    Br Br24 0.99257(4) 0.61111(2) 0.48030(5) 0.1038(2) Uani d . 1 . .
    C C25 -0.3252(3) 0.5406(2) 0.1034(3) 0.0775(11) Uani d . 1 . .
    H H25A -0.3609 0.5716 0.1511 0.116 Uiso calc R 1 . .
    H H25B -0.3533 0.4974 0.1205 0.116 Uiso calc R 1 . .
    H H25C -0.3644 0.5501 0.0210 0.116 Uiso calc R 1 . .
    S S26 0.47869(9) 0.82754(4) 0.30872(9) 0.0676(3) Uani d . 1 . .
    O O27 0.6132(3) 0.79768(13) 0.3588(3) 0.0980(9) Uani d . 1 . .
    O O28 0.4780(3) 0.89700(12) 0.3260(3) 0.1005(9) Uani d . 1 . .
    O O29 0.3556(3) 0.79269(14) 0.3249(3) 0.1026(9) Uani d . 1 . .
    C C30 0.4620(5) 0.8203(3) 0.1534(4) 0.1024(14) Uani d . 1 . .
    F F31 0.5746(4) 0.8502(2) 0.1247(3) 0.1619(13) Uani d . 1 . .
    F F32 0.4639(4) 0.75825(19) 0.1220(3) 0.1721(14) Uani d . 1 . .
    F F33 0.3479(4) 0.8468(2) 0.0881(3) 0.1719(15) Uani d . 1 . .
loop_
    _atom_site_aniso_label
    _atom_site_aniso_U_11
    _atom_site_aniso_U_22
    _atom_site_aniso_U_33
    _atom_site_aniso_U_12
    _atom_site_aniso_U_13
    _atom_site_aniso_U_23
    C1 0.0475(17) 0.081(3) 0.084(3) 0.0049(19) 0.0198(16) 0.009(2)
    C2 0.066(2) 0.077(3) 0.098(3) 0.009(2) 0.025(2) 0.010(2)
    C3 0.068(2) 0.074(3) 0.094(3) -0.007(2) 0.019(2) 0.005(2)
    C4 0.0476(17) 0.095(3) 0.065(2) -0.013(2) 0.0176(15) 0.004(2)
    C5 0.053(2) 0.092(3) 0.086(3) 0.016(2) 0.0137(18) 0.001(2)
    C6 0.077(3) 0.082(3) 0.108(3) 0.027(2) 0.016(2) 0.007(3)
    C7 0.073(2) 0.074(3) 0.121(3) 0.004(2) 0.023(2) 0.002(2)
    C8 0.0522(18) 0.075(3) 0.093(3) -0.0007(19) 0.0168(17) 0.001(2)
    C9 0.0341(14) 0.074(2) 0.056(2) 0.0012(15) 0.0129(13) -0.0011(16)
    N10 0.0343(12) 0.083(2) 0.0595(17) 0.0019(14) 0.0148(11) -0.0024(14)
    C11 0.0371(16) 0.078(3) 0.059(2) 0.0031(16) 0.0150(14) 0.0038(17)
    C12 0.0378(15) 0.078(3) 0.051(2) -0.0011(16) 0.0126(13) 0.0025(16)
    C13 0.0408(16) 0.077(3) 0.064(2) -0.0013(17) 0.0166(14) 0.0001(17)
    C14 0.0418(16) 0.077(3) 0.060(2) 0.0079(17) 0.0122(14) 0.0007(17)
    C15 0.0400(16) 0.068(2) 0.065(2) -0.0002(14) 0.0159(17) 0.0015(17)
    O16 0.0393(10) 0.0869(17) 0.0597(15) -0.0019(10) 0.0119(10) -0.0009(12)
    O17 0.0402(12) 0.157(3) 0.0613(15) -0.0036(13) 0.0155(11) -0.0026(15)
    C18 0.0389(15) 0.064(2) 0.0523(19) 0.0018(15) 0.0094(13) -0.0004(16)
    C19 0.0491(18) 0.061(2) 0.069(2) 0.0097(16) 0.0088(15) 0.0051(18)
    C20 0.0501(18) 0.060(2) 0.079(2) 0.0022(16) 0.0066(16) -0.0022(18)
    C21 0.0429(16) 0.072(3) 0.072(2) 0.0043(16) 0.0035(15) -0.0055(18)
    C22 0.059(2) 0.067(3) 0.102(3) 0.0148(19) -0.0019(19) 0.004(2)
    C23 0.060(2) 0.058(2) 0.092(3) 0.0033(17) 0.0100(18) 0.0055(19)
    Br24 0.0442(2) 0.1080(4) 0.1442(5) 0.00493(19) -0.0065(2) -0.0176(3)
    C25 0.0321(15) 0.104(3) 0.093(3) 0.0019(17) 0.0103(15) -0.012(2)
    S26 0.0539(5) 0.0615(6) 0.0876(7) 0.0009(4) 0.0176(4) 0.0017(5)
    O27 0.0639(14) 0.086(2) 0.130(2) 0.0090(13) -0.0052(14) 0.0217(16)
    O28 0.0918(18) 0.0651(19) 0.150(3) -0.0001(13) 0.0394(18) -0.0211(16)
    O29 0.0775(16) 0.098(2) 0.144(3) -0.0196(14) 0.0486(16) 0.0098(18)
    C30 0.104(3) 0.100(4) 0.102(4) -0.001(3) 0.020(3) -0.001(3)
    F31 0.162(3) 0.227(4) 0.115(2) -0.019(3) 0.069(2) 0.029(2)
    F32 0.250(4) 0.141(3) 0.120(2) 0.006(3) 0.034(2) -0.052(2)
    F33 0.139(3) 0.201(4) 0.134(3) 0.005(2) -0.048(2) 0.047(2)
_geom_special_details
;
 All esds (except the esd in the dihedral angle between two l.s. planes)
 are estimated using the full covariance matrix.  The cell esds are taken
 into account individually in the estimation of esds in distances, angles
 and torsion angles; correlations between esds in cell parameters are only
 used when they are defined by crystal symmetry.  An approximate (isotropic)
 treatment of cell esds is used for estimating esds involving l.s. planes.
;
loop_
    _geom_bond_atom_site_label_1
    _geom_bond_atom_site_label_2
    _geom_bond_site_symmetry_2
    _geom_bond_distance
    _geom_bond_publ_flag
    C1 C2 . 1.342(5) ?
    C1 C11 . 1.429(5) ?
    C1 H1 . 0.9300 ?
    C2 C3 . 1.395(5) ?
    C2 H2 . 0.9300 ?
    C3 C4 . 1.352(5) ?
    C3 H3 . 0.9300 ?
    C4 C12 . 1.411(5) ?
    C4 H4 . 0.9300 ?
    C5 C6 . 1.359(5) ?
    C5 C14 . 1.403(5) ?
    C5 H5 . 0.9300 ?
    C6 C7 . 1.403(5) ?
    C6 H6 . 0.9300 ?
    C7 C8 . 1.353(5) ?
    C7 H7 . 0.9300 ?
    C8 C13 . 1.415(5) ?
    C8 H8 . 0.9300 ?
    C9 C11 . 1.384(4) ?
    C9 C13 . 1.391(4) ?
    C9 C15 . 1.505(4) ?
    N10 C14 . 1.369(4) ?
    N10 C12 . 1.374(4) ?
    N10 C25 . 1.491(3) ?
    C11 C12 . 1.437(4) ?
    C13 C14 . 1.433(4) ?
    C15 O17 . 1.187(4) ?
    C15 O16 . 1.332(4) ?
    O16 C18 . 1.421(3) ?
    C18 C19 . 1.361(4) ?
    C18 C23 . 1.367(4) ?
    C19 C20 . 1.376(4) ?
    C19 H19 . 0.9300 ?
    C20 C21 . 1.367(5) ?
    C20 H20 . 0.9300 ?
    C21 C22 . 1.372(5) ?
    C21 Br24 . 1.906(3) ?
    C22 C23 . 1.385(5) ?
    C22 H22 . 0.9300 ?
    C23 H23 . 0.9300 ?
    C25 H25A . 0.9600 ?
    C25 H25B . 0.9600 ?
    C25 H25C . 0.9600 ?
    S26 O27 . 1.418(2) ?
    S26 O29 . 1.429(2) ?
    S26 O28 . 1.438(3) ?
    S26 C30 . 1.779(5) ?
    C30 F33 . 1.290(5) ?
    C30 F32 . 1.325(5) ?
    C30 F31 . 1.350(5) ?
loop_
    _geom_angle_atom_site_label_1
    _geom_angle_atom_site_label_2
    _geom_angle_atom_site_label_3
    _geom_angle_site_symmetry_1
    _geom_angle_site_symmetry_3
    _geom_angle
    _geom_angle_publ_flag
    C2 C1 C11 . . 121.5(3) ?
    C2 C1 H1 . . 119.3 ?
    C11 C1 H1 . . 119.3 ?
    C1 C2 C3 . . 120.0(4) ?
    C1 C2 H2 . . 120.0 ?
    C3 C2 H2 . . 120.0 ?
    C4 C3 C2 . . 121.7(4) ?
    C4 C3 H3 . . 119.1 ?
    C2 C3 H3 . . 119.1 ?
    C3 C4 C12 . . 120.6(3) ?
    C3 C4 H4 . . 119.7 ?
    C12 C4 H4 . . 119.7 ?
    C6 C5 C14 . . 120.0(3) ?
    C6 C5 H5 . . 120.0 ?
    C14 C5 H5 . . 120.0 ?
    C5 C6 C7 . . 122.4(4) ?
    C5 C6 H6 . . 118.8 ?
    C7 C6 H6 . . 118.8 ?
    C8 C7 C6 . . 118.8(4) ?
    C8 C7 H7 . . 120.6 ?
    C6 C7 H7 . . 120.6 ?
    C7 C8 C13 . . 121.6(3) ?
    C7 C8 H8 . . 119.2 ?
    C13 C8 H8 . . 119.2 ?
    C11 C9 C13 . . 121.4(3) ?
    C11 C9 C15 . . 120.0(3) ?
    C13 C9 C15 . . 118.5(3) ?
    C14 N10 C12 . . 122.4(2) ?
    C14 N10 C25 . . 118.1(3) ?
    C12 N10 C25 . . 119.5(3) ?
    C9 C11 C1 . . 122.9(3) ?
    C9 C11 C12 . . 119.3(3) ?
    C1 C11 C12 . . 117.9(3) ?
    N10 C12 C4 . . 122.8(3) ?
    N10 C12 C11 . . 118.7(3) ?
    C4 C12 C11 . . 118.4(3) ?
    C9 C13 C8 . . 122.8(3) ?
    C9 C13 C14 . . 118.6(3) ?
    C8 C13 C14 . . 118.5(3) ?
    N10 C14 C5 . . 121.8(3) ?
    N10 C14 C13 . . 119.5(3) ?
    C5 C14 C13 . . 118.7(3) ?
    O17 C15 O16 . . 125.5(3) ?
    O17 C15 C9 . . 123.6(3) ?
    O16 C15 C9 . . 110.8(3) ?
    C15 O16 C18 . . 116.0(2) ?
    C19 C18 C23 . . 122.3(3) ?
    C19 C18 O16 . . 119.2(3) ?
    C23 C18 O16 . . 118.4(3) ?
    C18 C19 C20 . . 119.3(3) ?
    C18 C19 H19 . . 120.4 ?
    C20 C19 H19 . . 120.4 ?
    C21 C20 C19 . . 119.1(3) ?
    C21 C20 H20 . . 120.5 ?
    C19 C20 H20 . . 120.5 ?
    C20 C21 C22 . . 121.7(3) ?
    C20 C21 Br24 . . 118.6(3) ?
    C22 C21 Br24 . . 119.8(2) ?
    C21 C22 C23 . . 119.2(3) ?
    C21 C22 H22 . . 120.4 ?
    C23 C22 H22 . . 120.4 ?
    C18 C23 C22 . . 118.4(3) ?
    C18 C23 H23 . . 120.8 ?
    C22 C23 H23 . . 120.8 ?
    N10 C25 H25A . . 109.5 ?
    N10 C25 H25B . . 109.5 ?
    H25A C25 H25B . . 109.5 ?
    N10 C25 H25C . . 109.5 ?
    H25A C25 H25C . . 109.5 ?
    H25B C25 H25C . . 109.5 ?
    O27 S26 O29 . . 115.25(18) ?
    O27 S26 O28 . . 113.86(17) ?
    O29 S26 O28 . . 116.39(17) ?
    O27 S26 C30 . . 103.3(2) ?
    O29 S26 C30 . . 102.6(2) ?
    O28 S26 C30 . . 102.8(2) ?
    F33 C30 F32 . . 107.9(4) ?
    F33 C30 F31 . . 106.0(4) ?
    F32 C30 F31 . . 107.6(5) ?
    F33 C30 S26 . . 114.7(4) ?
    F32 C30 S26 . . 110.9(4) ?
    F31 C30 S26 . . 109.4(3) ?
loop_
    _geom_torsion_atom_site_label_1
    _geom_torsion_atom_site_label_2
    _geom_torsion_atom_site_label_3
    _geom_torsion_atom_site_label_4
    _geom_torsion_site_symmetry_1
    _geom_torsion_site_symmetry_2
    _geom_torsion_site_symmetry_3
    _geom_torsion_site_symmetry_4
    _geom_torsion
    _geom_torsion_publ_flag
    C11 C1 C2 C3 . . . . -0.8(6) ?
    C1 C2 C3 C4 . . . . 0.4(6) ?
    C2 C3 C4 C12 . . . . 0.8(6) ?
    C14 C5 C6 C7 . . . . -0.2(6) ?
    C5 C6 C7 C8 . . . . 0.5(7) ?
    C6 C7 C8 C13 . . . . 0.2(6) ?
    C13 C9 C11 C1 . . . . 176.7(3) ?
    C15 C9 C11 C1 . . . . 0.3(5) ?
    C13 C9 C11 C12 . . . . -2.9(5) ?
    C15 C9 C11 C12 . . . . -179.4(3) ?
    C2 C1 C11 C9 . . . . -179.7(3) ?
    C2 C1 C11 C12 . . . . -0.1(5) ?
    C14 N10 C12 C4 . . . . -178.4(3) ?
    C25 N10 C12 C4 . . . . 1.3(4) ?
    C14 N10 C12 C11 . . . . -0.6(4) ?
    C25 N10 C12 C11 . . . . 179.1(3) ?
    C3 C4 C12 N10 . . . . 176.1(3) ?
    C3 C4 C12 C11 . . . . -1.7(5) ?
    C9 C11 C12 N10 . . . . 3.0(4) ?
    C1 C11 C12 N10 . . . . -176.6(3) ?
    C9 C11 C12 C4 . . . . -179.1(3) ?
    C1 C11 C12 C4 . . . . 1.3(4) ?
    C11 C9 C13 C8 . . . . -178.3(3) ?
    C15 C9 C13 C8 . . . . -1.8(5) ?
    C11 C9 C13 C14 . . . . 0.5(5) ?
    C15 C9 C13 C14 . . . . 176.9(3) ?
    C7 C8 C13 C9 . . . . 177.7(4) ?
    C7 C8 C13 C14 . . . . -1.1(5) ?
    C12 N10 C14 C5 . . . . 177.5(3) ?
    C25 N10 C14 C5 . . . . -2.2(5) ?
    C12 N10 C14 C13 . . . . -1.9(5) ?
    C25 N10 C14 C13 . . . . 178.4(3) ?
    C6 C5 C14 N10 . . . . 179.8(3) ?
    C6 C5 C14 C13 . . . . -0.8(5) ?
    C9 C13 C14 N10 . . . . 2.0(5) ?
    C8 C13 C14 N10 . . . . -179.2(3) ?
    C9 C13 C14 C5 . . . . -177.4(3) ?
    C8 C13 C14 C5 . . . . 1.4(5) ?
    C11 C9 C15 O17 . . . . 82.6(4) ?
    C13 C9 C15 O17 . . . . -93.9(4) ?
    C11 C9 C15 O16 . . . . -96.8(3) ?
    C13 C9 C15 O16 . . . . 86.6(4) ?
    O17 C15 O16 C18 . . . . 4.3(5) ?
    C9 C15 O16 C18 . . . . -176.2(3) ?
    C15 O16 C18 C19 . . . . 85.8(4) ?
    C15 O16 C18 C23 . . . . -97.4(3) ?
    C23 C18 C19 C20 . . . . 1.0(5) ?
    O16 C18 C19 C20 . . . . 177.7(3) ?
    C18 C19 C20 C21 . . . . -1.0(5) ?
    C19 C20 C21 C22 . . . . 0.0(5) ?
    C19 C20 C21 Br24 . . . . -179.7(3) ?
    C20 C21 C22 C23 . . . . 0.9(6) ?
    Br24 C21 C22 C23 . . . . -179.4(3) ?
    C19 C18 C23 C22 . . . . -0.1(5) ?
    O16 C18 C23 C22 . . . . -176.8(3) ?
    C21 C22 C23 C18 . . . . -0.9(6) ?
    O27 S26 C30 F33 . . . . -177.5(4) ?
    O29 S26 C30 F33 . . . . 62.4(4) ?
    O28 S26 C30 F33 . . . . -58.8(4) ?
    O27 S26 C30 F32 . . . . 60.0(4) ?
    O29 S26 C30 F32 . . . . -60.2(4) ?
    O28 S26 C30 F32 . . . . 178.7(4) ?
    O27 S26 C30 F31 . . . . -58.5(4) ?
    O29 S26 C30 F31 . . . . -178.6(3) ?
    O28 S26 C30 F31 . . . . 60.2(4) ?
loop_
    _geom_hbond_atom_site_label_D
    _geom_hbond_atom_site_label_H
    _geom_hbond_atom_site_label_A
    _geom_hbond_site_symmetry_D
    _geom_hbond_site_symmetry_H
    _geom_hbond_site_symmetry_A
    _geom_hbond_distance_DH
    _geom_hbond_distance_HA
    _geom_hbond_distance_DA
    _geom_hbond_angle_DHA
    _geom_hbond_publ_flag
    C2 H2 O27 1_555 1_555 2_645 0.93 2.59 3.361(5) 141 y
    C4 H4 O28 1_555 1_555 2_545 0.93 2.50 3.365(4) 155 y
    C20 H20 O27 1_555 1_555 1_555 0.93 2.50 3.176(4) 130 y
    C25 H25A <i>Cg</i>4 1_555 1_555 1_455 0.96 2.81 3.569(4) 136 y
    C25 H25B O28 1_555 1_555 2_545 0.96 2.53 3.472(5) 167 y
