# Supplementary material for: 9-(4-Bromo­phenoxy­carbon­yl)-10-methyl­acridinium trifluoro­methane­sulfonate
Source: Acta Crystallogr Sect E Struct Rep Online. 2010 May 12;66(Pt 6):o1313–4. doi: 10.1107/S1600536810016296 (PMC2979630; doi:10.1107/S1600536810016296)
Supplement: Supplementary file 2 [file e-66-o1313-Isup2.hkl]

# 
# h,k,l, Fc-squared, Fo-squared, sigma(Fo-squared) and status flag 
# 
data_I
_shelx_title ' DT200310 in P2(1)/c' 
_shelx_refln_list_code          4 
_shelx_F_calc_maximum      305.62 
_exptl_crystal_F_000      1088.00 
_reflns_d_resolution_high  0.8393 
 
loop_ 
 _symmetry_equiv_pos_as_xyz 
 'x, y, z' 
 '-x, y+1/2, -z+1/2' 
 '-x, -y, -z' 
 'x, -y-1/2, z-1/2' 
 
_cell_length_a     9.5755 
_cell_length_b    20.4912 
_cell_length_c    11.6241 
_cell_angle_alpha  90.000 
_cell_angle_beta  104.011 
_cell_angle_gamma  90.000 
 
_shelx_F_squared_multiplier     1.000 
 
loop_ 
 _refln_index_h 
 _refln_index_k 
 _refln_index_l 
 _refln_F_squared_calc 
 _refln_F_squared_meas 
 _refln_F_squared_sigma 
 _refln_observed_status 
   2   0   0    51772.08    50704.96    224.65 o 
   3   0   0     2868.84     2968.98     17.94 o 
   4   0   0      568.47      462.59      6.58 o 
   5   0   0      172.04      107.62      6.05 o 
   6   0   0     9019.35     9036.98     51.69 o 
   7   0   0      331.80      290.40      7.44 o 
   8   0   0     2075.97     2165.41     28.15 o 
   9   0   0      406.05      428.40     26.81 o 
  10   0   0      384.20      426.27     37.24 o 
  11   0   0      281.02      329.89     46.16 o 
   2   1   0     3021.76     3450.28     10.11 o 
   3   1   0     1315.25     1306.68      7.47 o 
   4   1   0      610.87      747.69      4.96 o 
   5   1   0        0.97        1.85      3.85 o 
   6   1   0      200.03      219.27      6.47 o 
   7   1   0      235.62      236.29      8.56 o 
   8   1   0      767.39      886.24     13.98 o 
   9   1   0      283.57      271.49     18.82 o 
  10   1   0      165.31      190.80     24.27 o 
  11   1   0       10.66       20.97     29.54 o 
   1   2   0     9966.81    10736.66     70.06 o 
   2   2   0     5390.90     5263.32     16.54 o 
   3   2   0     1282.52     1323.24      5.84 o 
   4   2   0      330.62      366.86      4.80 o 
   5   2   0        1.98        2.20      6.30 o 
   6   2   0      115.31      119.89      6.78 o 
   7   2   0       76.22       85.32      7.84 o 
   8   2   0        3.03        4.01      8.44 o 
   9   2   0        0.45        1.02      6.12 o 
  10   2   0       12.59        0.79     25.59 o 
  11   2   0        1.96        4.97     30.91 o 
   1   3   0      328.45      317.07      8.99 o 
   2   3   0      968.70     1081.54      6.56 o 
   3   3   0        1.83        0.13      5.18 o 
   4   3   0      503.43      494.46      5.47 o 
   5   3   0     1929.03     2038.01     10.38 o 
   6   3   0       47.29       65.08      7.07 o 
   7   3   0      428.31      453.85      9.33 o 
   8   3   0      128.64      147.69     10.27 o 
   9   3   0        2.30       10.09     11.45 o 
  10   3   0      151.47      155.02     25.22 o 
   0   4   0    31449.73    30875.53    201.36 o 
   1   4   0     6427.23     6591.35     21.30 o 
   2   4   0    16751.47    16768.20     69.04 o 
   3   4   0     2213.81     2096.86      8.80 o 
   4   4   0    10723.71    10926.27     21.83 o 
   5   4   0     1620.51     1533.82      9.31 o 
   6   4   0     3650.61     3513.03     20.83 o 
   7   4   0     1067.94     1110.53     11.88 o 
   8   4   0      809.24      798.24     12.86 o 
   9   4   0      833.72      781.60     14.31 o 
  10   4   0      487.11      525.76     28.29 o 
   1   5   0      418.61      407.29     10.03 o 
   2   5   0     1549.64     1607.00      9.74 o 
   3   5   0      174.09      224.18      6.29 o 
   4   5   0      237.42      255.28      6.40 o 
   5   5   0       59.77       59.49      5.44 o 
   6   5   0      175.46      169.55      5.15 o 
   7   5   0       10.71       12.90      8.43 o 
   8   5   0       50.04       51.85     10.21 o 
   9   5   0        6.26       17.47     16.17 o 
  10   5   0       36.21       16.66     26.20 o 
   0   6   0      739.62      827.76     14.56 o 
   1   6   0     8640.95     8723.19     40.86 o 
   2   6   0      330.32      364.30      7.33 o 
   3   6   0     1825.41     1807.05     10.13 o 
   4   6   0      426.44      438.36      7.35 o 
   5   6   0     1690.22     1670.01      8.66 o 
   6   6   0     1816.28     1895.14     11.15 o 
   7   6   0      539.74      509.89     10.09 o 
   8   6   0      762.68      737.09     15.36 o 
   9   6   0      202.29      237.28     19.15 o 
  10   6   0        4.80       18.71     30.08 o 
   1   7   0        1.54       12.56     11.07 o 
   2   7   0      645.88      717.78      9.67 o 
   3   7   0      780.12      834.61      9.54 o 
   4   7   0      214.67      205.76      7.44 o 
   5   7   0       63.61       76.05      6.62 o 
   6   7   0      155.76      146.45      6.26 o 
   7   7   0       34.12       38.41      5.42 o 
   8   7   0      453.77      446.57     14.70 o 
   9   7   0      309.80      378.82     23.07 o 
  10   7   0       43.19       39.05     33.79 o 
   0   8   0       30.45       21.08     12.67 o 
   1   8   0    16533.34    16349.88     58.55 o 
   2   8   0    12112.49    12523.57     67.70 o 
   3   8   0     4630.03     4832.24     27.37 o 
   4   8   0     4543.82     4398.25     26.21 o 
   5   8   0     1695.72     1586.87     10.18 o 
   6   8   0      477.91      485.89      7.94 o 
   7   8   0      485.35      412.17      7.84 o 
   8   8   0       38.04       37.48     14.79 o 
   9   8   0      399.20      409.43     24.82 o 
  10   8   0      285.68      300.57     35.22 o 
   1   9   0     1683.89     1840.69     14.93 o 
   2   9   0      915.07      902.02     15.74 o 
   3   9   0        7.82        6.70      9.11 o 
   4   9   0       40.55       40.49      8.61 o 
   5   9   0        0.48        3.97      7.91 o 
   6   9   0      494.30      499.23      9.38 o 
   7   9   0      117.16       95.36      7.84 o 
   8   9   0       15.13       12.21      5.85 o 
   9   9   0        0.49       -0.36     21.43 o 
  10   9   0        9.23        5.12     33.46 o 
   0  10   0      172.29      201.48     13.80 o 
   1  10   0     4837.11     5303.97     27.96 o 
   2  10   0     5738.27     6248.83     23.74 o 
   3  10   0     1324.41     1469.97     12.01 o 
   4  10   0     1424.12     1500.02     14.99 o 
   5  10   0     1081.63     1069.53     10.51 o 
   6  10   0       22.37       32.99      8.29 o 
   7  10   0        6.71       13.50      8.53 o 
   8  10   0      353.20      337.45     11.35 o 
   9  10   0      176.57      197.28     22.90 o 
  10  10   0      207.57      221.05     34.52 o 
   1  11   0     1165.28     1175.22     14.64 o 
   2  11   0      307.34      297.07     13.56 o 
   3  11   0      589.43      616.02     11.73 o 
   4  11   0       41.66       44.60      9.17 o 
   5  11   0        1.03        5.45      8.68 o 
   6  11   0        0.78        3.18      8.41 o 
   7  11   0        1.56        6.66      9.59 o 
   8  11   0        2.83        7.70     12.59 o 
   9  11   0      158.88      159.27     23.60 o 
   0  12   0       60.73       70.49     12.38 o 
   1  12   0     2228.57     1998.36     17.13 o 
   2  12   0       41.31       54.06     14.33 o 
   3  12   0     3781.51     3753.26     36.53 o 
   4  12   0      100.24      118.73     10.31 o 
   5  12   0     1044.30      933.07     12.25 o 
   6  12   0        4.40       -6.21      8.78 o 
   7  12   0      450.15      446.91     13.36 o 
   8  12   0       21.34       18.07     16.44 o 
   9  12   0       64.94       53.42     25.23 o 
   1  13   0      105.25      104.61      9.59 o 
   2  13   0        2.28       13.65     13.07 o 
   3  13   0      328.72      320.57     13.90 o 
   4  13   0      599.01      645.47     13.95 o 
   5  13   0      254.96      244.75     13.83 o 
   6  13   0      699.42      665.80     12.13 o 
   7  13   0       31.64       29.71     15.85 o 
   8  13   0      111.29      115.40     19.61 o 
   9  13   0        6.89       21.56     25.16 o 
   0  14   0     1441.74     1443.71     17.03 o 
   1  14   0      363.84      368.10     10.21 o 
   2  14   0     2339.66     2401.43     19.76 o 
   3  14   0       14.90       18.76     14.40 o 
   4  14   0     2243.61     2419.63     19.64 o 
   5  14   0      146.36      135.09     13.81 o 
   6  14   0      334.06      375.78     11.31 o 
   7  14   0       96.15      110.70     18.20 o 
   8  14   0      176.54      214.34     22.15 o 
   9  14   0       96.98       90.35     25.94 o 
   1  15   0       93.71      108.98     11.31 o 
   2  15   0      112.72      112.10     16.90 o 
   3  15   0       54.37       71.51     15.84 o 
   4  15   0       90.61       76.19     15.36 o 
   5  15   0       83.23       75.79     14.16 o 
   6  15   0      153.46      138.14     11.19 o 
   7  15   0        1.08        2.93     18.94 o 
   8  15   0        7.73       -3.66     25.04 o 
   0  16   0       60.15       40.72     13.53 o 
   1  16   0       89.20       66.66     12.08 o 
   2  16   0      158.35      128.78     17.69 o 
   3  16   0       26.75        6.69     17.38 o 
   4  16   0       13.52        9.46     16.31 o 
   5  16   0       32.57       41.30     14.79 o 
   6  16   0       10.61       17.49     21.84 o 
   7  16   0        2.08        6.77     19.87 o 
   8  16   0        0.65       -1.34     25.16 o 
   1  17   0      114.21       72.50     16.15 o 
   2  17   0      142.60      147.09     18.41 o 
   3  17   0       51.04       63.25     18.00 o 
   4  17   0       40.36       43.86     18.41 o 
   5  17   0       57.93       47.12     16.45 o 
   6  17   0       26.94       45.75     22.78 o 
   7  17   0        0.19       -1.22     20.99 o 
   0  18   0     1078.93     1066.31     27.77 o 
   1  18   0      519.00      502.85     20.60 o 
   2  18   0      561.11      617.31     21.40 o 
   3  18   0        9.98        8.88     19.65 o 
   4  18   0      147.68      192.56     18.59 o 
   5  18   0        1.85       13.95     24.72 o 
   6  18   0      224.31      259.21     23.87 o 
   7  18   0       11.18       37.73     22.41 o 
   1  19   0      183.81      186.93     20.05 o 
   2  19   0       60.91       50.52     19.93 o 
   3  19   0        4.84       11.38     22.09 o 
   4  19   0        1.64       24.85     23.34 o 
   5  19   0       27.31       29.58     26.95 o 
   6  19   0       19.41       10.40     23.92 o 
   0  20   0       44.43       63.16     41.43 o 
   1  20   0       35.33       52.25     20.30 o 
   2  20   0      166.46      143.58     21.81 o 
   3  20   0       93.11      131.89     26.13 o 
   4  20   0       17.61       43.13     26.80 o 
   5  20   0       47.93       57.52     26.07 o 
   6  20   0        0.88       -9.76     26.28 o 
   1  21   0        2.41       30.23     29.90 o 
   2  21   0        8.28       -5.72     26.97 o 
   3  21   0       18.38       33.90     28.08 o 
   4  21   0        4.58        6.95     28.62 o 
   5  21   0       11.88       21.46     29.82 o 
   0  22   0       30.62       38.66     42.75 o 
   1  22   0        9.13       11.12     32.20 o 
   2  22   0        4.33       13.16     33.80 o 
   3  22   0       83.61       80.47     26.59 o 
   4  22   0        0.53       20.91     29.82 o 
   1  23   0        0.85       13.88     30.61 o 
   2  23   0        0.00       12.55     31.83 o 
   3  23   0        0.10       12.44     35.24 o 
   0  24   0        5.27       49.91     48.50 o 
   1  24   0        6.36        9.23     33.83 o 
   2  24   0        0.29       15.90     45.32 o 
 -11   1   1      219.64      228.78     35.23 o 
 -10   1   1      347.51      352.59     25.03 o 
  -9   1   1      465.03      479.67     10.78 o 
  -8   1   1      574.39      545.99      7.98 o 
  -7   1   1     3538.74     3586.45     17.71 o 
  -6   1   1       95.68       75.09      5.28 o 
  -5   1   1    11966.24    12096.65     36.31 o 
  -4   1   1     4789.89     5191.75     16.69 o 
  -3   1   1     7117.51     6905.11     19.00 o 
  -2   1   1     4986.20     5129.35     25.82 o 
   1   1   1      584.51      597.33      7.10 o 
   2   1   1     5252.35     5479.24     18.89 o 
   3   1   1     9717.72     9921.47     18.40 o 
   4   1   1    22661.15    24281.17     62.49 o 
   5   1   1     2921.84     3119.09     12.58 o 
   6   1   1     2606.59     2559.40     14.70 o 
   7   1   1      770.73      740.43     12.29 o 
   8   1   1     1390.71     1421.57     16.02 o 
   9   1   1      885.46      770.42     19.86 o 
  10   1   1      530.77      549.27     25.55 o 
 -11   2   1       95.65       81.55     31.52 o 
 -10   2   1       32.48       49.15     26.18 o 
  -9   2   1       37.23       32.58      9.32 o 
  -8   2   1      222.97      241.61      5.89 o 
  -7   2   1       48.52       61.89      5.87 o 
  -6   2   1        1.30        2.76      5.39 o 
  -5   2   1     1558.78     1861.06     14.43 o 
  -4   2   1      204.43      204.89      6.77 o 
  -3   2   1     1529.51     1392.64      7.69 o 
  -2   2   1     6289.63     6729.62     20.81 o 
  -1   2   1     4824.83     5048.14     28.91 o 
   1   2   1    12915.42    13093.54     71.53 o 
   2   2   1     4730.76     4389.98     17.38 o 
   3   2   1     5122.58     5278.72     18.54 o 
   4   2   1       45.87       46.09      5.33 o 
   5   2   1     4787.70     5069.53     15.54 o 
   6   2   1      167.28      214.70      6.93 o 
   7   2   1     1267.48     1197.73     10.43 o 
   8   2   1      160.56      168.45     13.99 o 
   9   2   1      753.99      791.83     19.27 o 
  10   2   1      203.53      227.78     25.49 o 
 -11   3   1      185.52      199.57     30.20 o 
 -10   3   1        7.80        6.50     25.30 o 
  -9   3   1     1132.79     1073.94     16.19 o 
  -8   3   1      203.12      168.93      8.22 o 
  -7   3   1     3594.62     3544.81     15.73 o 
  -6   3   1      241.62      223.02      7.28 o 
  -5   3   1     1478.20     1368.51      8.73 o 
  -4   3   1      676.10      774.88      6.83 o 
  -3   3   1     5447.96     5370.93     17.29 o 
  -2   3   1       16.80       18.29      8.16 o 
  -1   3   1     4262.13     4746.40     23.31 o 
   0   3   1     4774.00     4906.66     37.56 o 
   1   3   1       91.98      118.31      7.96 o 
   2   3   1     4496.62     4471.00     15.16 o 
   3   3   1     4939.97     5224.20     17.47 o 
   4   3   1      882.62      832.26      8.05 o 
   5   3   1      489.85      410.25      6.93 o 
   6   3   1     2961.97     3101.98     16.00 o 
   7   3   1       11.14        5.89      9.21 o 
   8   3   1      507.05      565.66     10.71 o 
   9   3   1       44.31       24.90     18.20 o 
  10   3   1      218.92      267.93     26.27 o 
 -11   4   1       21.54       23.23     31.59 o 
 -10   4   1       13.58       10.05     25.61 o 
  -9   4   1       79.37       75.58     11.28 o 
  -8   4   1        9.57       10.34      5.11 o 
  -7   4   1      381.90      400.29      9.09 o 
  -6   4   1      137.44      137.67      6.30 o 
  -5   4   1      333.95      348.53      6.80 o 
  -4   4   1       19.44       42.12      6.93 o 
  -3   4   1     1791.85     2054.08     11.48 o 
  -2   4   1      796.52      757.65      7.76 o 
  -1   4   1    31640.37    33200.20    152.62 o 
   0   4   1    26770.04    27607.81    170.55 o 
   1   4   1    13260.59    13309.23     87.59 o 
   2   4   1      827.24      779.30      7.63 o 
   3   4   1     1624.52     1706.29      7.48 o 
   4   4   1      190.24      217.94      5.81 o 
   5   4   1        6.30        8.44      6.97 o 
   6   4   1     2157.88     2189.22     11.68 o 
   7   4   1      912.07      887.67     11.88 o 
   8   4   1      509.39      501.06     12.51 o 
   9   4   1        1.99        6.74     17.29 o 
  10   4   1       14.23       -0.77     24.40 o 
 -11   5   1      249.61      237.43     32.46 o 
 -10   5   1      762.80      776.32     28.80 o 
  -9   5   1      353.07      354.92     17.18 o 
  -8   5   1     1525.52     1446.56     12.36 o 
  -7   5   1      158.32      171.77      9.49 o 
  -6   5   1     4248.75     4186.72     18.82 o 
  -5   5   1     5754.32     5860.35     24.52 o 
  -4   5   1     2948.70     2866.76     12.00 o 
  -3   5   1     6645.95     6617.10     20.94 o 
  -2   5   1    13247.68    13253.20     59.37 o 
  -1   5   1     3853.08     4067.67     15.85 o 
   0   5   1    13399.31    13223.59    117.37 o 
   1   5   1    14708.69    15281.86     79.12 o 
   2   5   1     2507.06     2472.06     12.62 o 
   3   5   1     7186.55     6927.55     21.81 o 
   4   5   1     4511.54     4692.54     14.51 o 
   5   5   1     3152.63     3091.89     12.92 o 
   6   5   1     2346.85     2346.09     15.21 o 
   7   5   1     1296.58     1378.14     13.07 o 
   8   5   1      582.96      540.16     13.40 o 
   9   5   1      903.71      944.37     22.39 o 
  10   5   1      263.21      243.08     25.75 o 
 -10   6   1       34.16       31.84     28.90 o 
  -9   6   1        9.83        5.32     15.90 o 
  -8   6   1      156.36      166.89      9.49 o 
  -7   6   1      768.38      777.62     10.37 o 
  -6   6   1      169.02      197.16      8.42 o 
  -5   6   1       47.56       54.08      8.08 o 
  -4   6   1      578.33      490.83      7.92 o 
  -3   6   1      371.55      374.31      7.47 o 
  -2   6   1      427.70      348.29      8.24 o 
  -1   6   1      361.52      399.50     11.99 o 
   0   6   1     1036.38     1072.28     10.42 o 
   1   6   1       17.13       13.88      7.56 o 
   2   6   1      791.10      794.30      9.39 o 
   3   6   1      550.75      541.28      8.52 o 
   4   6   1      126.12      124.59      6.28 o 
   5   6   1      956.95      867.85      8.22 o 
   6   6   1       39.54       54.42      8.99 o 
   7   6   1      660.11      609.71     11.96 o 
   8   6   1      140.70      153.98     12.21 o 
   9   6   1       53.54       50.23     21.44 o 
  10   6   1      139.46      126.30     30.09 o 
 -10   7   1        5.90       12.53     30.34 o 
  -9   7   1       76.87       48.63     19.70 o 
  -8   7   1      134.21      121.62      8.14 o 
  -7   7   1     1360.93     1349.16     12.33 o 
  -6   7   1      228.18      197.16      9.73 o 
  -5   7   1      274.18      273.93      7.60 o 
  -4   7   1      174.11      226.68      8.44 o 
  -3   7   1     1327.60     1235.53     10.61 o 
  -2   7   1     2431.56     2808.39     14.68 o 
  -1   7   1      403.33      410.94     11.77 o 
   0   7   1     5109.47     4972.53     17.17 o 
   1   7   1     3834.33     4216.47     19.45 o 
   2   7   1      999.43      985.47     10.23 o 
   3   7   1      800.60      720.66      9.34 o 
   4   7   1      837.89      905.68      9.17 o 
   5   7   1      652.18      628.84      8.19 o 
   6   7   1      249.52      234.20      5.84 o 
   7   7   1      508.46      462.93     11.94 o 
   8   7   1       65.30       63.34     12.26 o 
   9   7   1        4.56       -0.25     22.49 o 
  10   7   1        0.84       12.59     29.09 o 
 -10   8   1       14.08       23.28     30.06 o 
  -9   8   1       30.36       39.72     21.56 o 
  -8   8   1        4.46       -3.07      8.88 o 
  -7   8   1     1770.81     1780.83     14.05 o 
  -6   8   1      901.85      901.84     11.13 o 
  -5   8   1       41.75       44.04      8.19 o 
  -4   8   1      437.43      512.59     10.23 o 
  -3   8   1      215.87      212.07      9.03 o 
  -2   8   1     1136.33     1147.26     12.86 o 
  -1   8   1      491.70      557.26     12.33 o 
   0   8   1       30.98       55.95      9.32 o 
   1   8   1      851.05      956.11     10.84 o 
   2   8   1     4314.14     4705.63     18.54 o 
   3   8   1      304.63      312.22      6.83 o 
   4   8   1     1115.72     1055.31      9.51 o 
   5   8   1      326.68      275.27      8.24 o 
   6   8   1      818.33      766.48      9.36 o 
   7   8   1      123.84      141.38     12.19 o 
   8   8   1       96.08       92.26     11.42 o 
   9   8   1       55.08       36.50     21.26 o 
  10   8   1      105.81      131.40     31.70 o 
 -10   9   1      481.27      546.77     33.22 o 
  -9   9   1      332.57      320.50     25.59 o 
  -8   9   1      435.68      431.41     11.51 o 
  -7   9   1      183.84      186.89     11.04 o 
  -6   9   1     2654.44     2706.40     22.13 o 
  -5   9   1      523.51      482.90      9.99 o 
  -4   9   1     4484.28     4339.72     24.29 o 
  -3   9   1     1250.01     1095.60     13.33 o 
  -2   9   1     1132.73      924.28     13.35 o 
  -1   9   1     7371.61     7351.27     45.67 o 
   0   9   1     3432.97     3317.23     16.74 o 
   1   9   1     1025.69      934.04     11.47 o 
   2   9   1     1504.89     1218.02     12.88 o 
   3   9   1      341.21      272.29      7.64 o 
   4   9   1     1675.67     1542.92     11.19 o 
   5   9   1     6534.92     6575.98     33.98 o 
   6   9   1     3395.03     3341.31     25.19 o 
   7   9   1     3163.73     3128.99     26.24 o 
   8   9   1      600.20      559.29     15.34 o 
   9   9   1      315.00      341.51     23.42 o 
  10   9   1       25.25       32.75     31.82 o 
 -10  10   1       25.81       26.24     32.73 o 
  -9  10   1        1.53       -0.34     21.62 o 
  -8  10   1       41.08       33.35     11.66 o 
  -7  10   1      143.12      130.67     12.12 o 
  -6  10   1        0.92       -1.33      9.61 o 
  -5  10   1       70.02       69.07     10.27 o 
  -4  10   1      501.76      496.35     11.68 o 
  -3  10   1      827.54      814.18     13.31 o 
  -2  10   1     1675.47     1579.28     19.63 o 
  -1  10   1      212.15      187.36     13.14 o 
   0  10   1      225.08      182.97     10.50 o 
   1  10   1       34.81       39.65     10.95 o 
   2  10   1      204.76      155.48     11.32 o 
   3  10   1      486.73      490.46      8.62 o 
   4  10   1     1134.74     1051.64     10.56 o 
   5  10   1      237.89      230.01      9.49 o 
   6  10   1      724.19      664.52     11.17 o 
   7  10   1      349.41      309.33      9.11 o 
   8  10   1      201.07      177.25     15.06 o 
   9  10   1        4.35        8.63     24.53 o 
 -10  11   1        2.68       18.99     33.81 o 
  -9  11   1      120.65      114.53     22.87 o 
  -8  11   1       45.27       40.94     14.95 o 
  -7  11   1       67.10       68.64     13.52 o 
  -6  11   1        7.61       17.65     10.94 o 
  -5  11   1      642.97      630.53     12.89 o 
  -4  11   1      147.26      118.31     11.53 o 
  -3  11   1      333.91      316.70     12.43 o 
  -2  11   1      103.58       91.42     14.11 o 
  -1  11   1      920.90      996.86     15.65 o 
   0  11   1       12.60        9.73     12.04 o 
   1  11   1      866.68     1003.90     13.88 o 
   2  11   1        2.30       10.46     12.10 o 
   3  11   1       31.53       27.71      7.76 o 
   4  11   1      134.52      187.10      6.96 o 
   5  11   1       45.92       41.08     10.18 o 
   6  11   1      384.76      409.03     11.31 o 
   7  11   1       21.93       11.46      9.63 o 
   8  11   1       56.19       58.28     19.73 o 
   9  11   1       23.90       24.05     22.91 o 
  -9  12   1       24.64       35.05     23.69 o 
  -8  12   1       10.70       11.89     15.49 o 
  -7  12   1        4.08       -5.27      9.58 o 
  -6  12   1      475.51      441.23     14.58 o 
  -5  12   1      137.96      150.77     13.15 o 
  -4  12   1       65.46       82.27     13.23 o 
  -3  12   1        6.68        0.69     12.42 o 
  -2  12   1      382.79      444.72     14.93 o 
  -1  12   1      593.29      558.46     13.88 o 
   0  12   1     1121.84     1099.80     15.43 o 
   1  12   1     1803.95     1755.82     16.11 o 
   2  12   1       23.24       33.23     10.60 o 
   3  12   1       29.69       33.66      8.48 o 
   4  12   1       38.90       47.83      7.75 o 
   5  12   1      674.85      657.20     12.56 o 
   6  12   1        5.41       13.49     11.24 o 
   7  12   1      173.32      156.46     11.98 o 
   8  12   1        8.57        1.28     20.32 o 
   9  12   1       39.49       32.87     23.55 o 
  -9  13   1      158.53      153.44     24.80 o 
  -8  13   1      227.35      226.67     17.00 o 
  -7  13   1      680.97      687.94     15.40 o 
  -6  13   1      237.60      213.88     14.02 o 
  -5  13   1      833.22      791.58     12.86 o 
  -4  13   1     1123.68     1069.33     15.56 o 
  -3  13   1      606.99      615.36     15.07 o 
  -2  13   1      485.50      460.82     14.58 o 
  -1  13   1     3188.18     3140.76     33.80 o 
   0  13   1      355.67      345.18     13.46 o 
   1  13   1     2472.78     2445.05     26.22 o 
   2  13   1      962.54      952.92     13.97 o 
   3  13   1      673.39      641.87     13.63 o 
   4  13   1      858.61      909.20     13.17 o 
   5  13   1      831.48      775.29     14.35 o 
   6  13   1      144.19      172.37     12.75 o 
   7  13   1      249.14      244.99     13.38 o 
   8  13   1      242.59      237.11     21.70 o 
   9  13   1       68.99       77.11     24.45 o 
  -9  14   1        2.11        3.75     26.90 o 
  -8  14   1        7.93        8.32     16.57 o 
  -7  14   1        0.79       15.71     19.10 o 
  -6  14   1       69.46       65.33     14.26 o 
  -5  14   1       61.04       61.37     10.49 o 
  -4  14   1       10.89        7.79     12.47 o 
  -3  14   1       26.88       31.00     16.64 o 
  -2  14   1       30.22       43.92     14.08 o 
  -1  14   1       40.82       54.73     12.59 o 
   0  14   1       99.26      106.02     11.54 o 
   1  14   1      320.89      296.09     12.01 o 
   2  14   1      133.81      109.44     10.88 o 
   3  14   1       80.93       73.88     12.42 o 
   4  14   1      148.87      120.70     11.07 o 
   5  14   1      107.45      102.99     13.98 o 
   6  14   1       69.03       61.74     12.57 o 
   7  14   1        4.74        2.94     17.29 o 
   8  14   1        2.56       -6.52     22.78 o 
  -8  15   1        1.21        0.08     21.01 o 
  -7  15   1      109.86       97.02     20.70 o 
  -6  15   1       76.23       52.31     14.90 o 
  -5  15   1      268.45      266.27     12.42 o 
  -4  15   1       18.86       17.35     13.88 o 
  -3  15   1      710.81      709.11     18.05 o 
  -2  15   1       53.87       35.00     16.55 o 
  -1  15   1     1421.10     1494.67     23.78 o 
   0  15   1      239.20      249.28     15.56 o 
   1  15   1        3.38        7.83     10.82 o 
   2  15   1       86.59      110.83     10.60 o 
   3  15   1      189.10      199.97     12.22 o 
   4  15   1      135.25      163.20     12.29 o 
   5  15   1      279.50      274.62     14.56 o 
   6  15   1       26.16       41.30     12.98 o 
   7  15   1       15.46       11.54     18.42 o 
   8  15   1       86.77      108.48     23.61 o 
  -8  16   1       12.63       17.45     30.26 o 
  -7  16   1        0.37       15.06     21.99 o 
  -6  16   1      192.17      168.32     19.23 o 
  -5  16   1        1.68       18.04     13.19 o 
  -4  16   1      711.43      677.16     16.38 o 
  -3  16   1      295.28      305.17     17.50 o 
  -2  16   1      312.82      305.15     17.86 o 
  -1  16   1     2180.79     2063.68     21.72 o 
   0  16   1       32.45       35.74     16.12 o 
   1  16   1     1399.93     1430.12     18.38 o 
   2  16   1      200.78      221.44     10.95 o 
   3  16   1      415.37      397.24     12.84 o 
   4  16   1      349.48      359.39     12.98 o 
   5  16   1      254.36      272.01     14.33 o 
   6  16   1        2.04       -6.59     21.01 o 
   7  16   1       51.10       47.65     20.23 o 
   8  16   1        1.42       15.45     26.17 o 
  -8  17   1        2.96        4.18     31.85 o 
  -7  17   1       83.94       71.11     23.45 o 
  -6  17   1       76.84       56.83     19.97 o 
  -5  17   1      559.18      537.56     19.71 o 
  -4  17   1       35.18        7.27     16.49 o 
  -3  17   1      287.51      285.58     17.32 o 
  -2  17   1       54.16       53.88     17.98 o 
  -1  17   1       20.52       19.74     17.31 o 
   0  17   1       31.68       42.11     14.56 o 
   1  17   1      706.21      690.86     18.19 o 
   2  17   1      200.21      171.92      9.57 o 
   3  17   1      201.33      150.53     18.97 o 
   4  17   1      327.12      307.83     16.19 o 
   5  17   1       82.05       77.73     20.84 o 
   6  17   1      152.52      157.31     22.28 o 
   7  17   1       11.82        9.75     24.58 o 
  -7  18   1        0.05        8.53     25.20 o 
  -6  18   1       11.06       14.47     25.29 o 
  -5  18   1       86.72       57.26     17.98 o 
  -4  18   1        0.22       -1.59     18.54 o 
  -3  18   1       58.95       52.24     17.76 o 
  -2  18   1       12.45       11.13     17.94 o 
  -1  18   1       45.08       40.03     16.26 o 
   0  18   1       78.09      107.97     14.25 o 
   1  18   1       66.03       55.14     18.45 o 
   2  18   1        1.71      -16.56     20.34 o 
   3  18   1      287.67      280.18     22.46 o 
   4  18   1       15.41       35.84     18.69 o 
   5  18   1       10.37       31.70     22.58 o 
   6  18   1        1.27       12.86     24.34 o 
   7  18   1        0.57        7.69     30.30 o 
  -7  19   1       11.29        9.79     26.44 o 
  -6  19   1       50.23       58.77     25.42 o 
  -5  19   1        8.44       30.17     25.30 o 
  -4  19   1       71.62       81.96     24.88 o 
  -3  19   1       55.81       81.05     19.80 o 
  -2  19   1       67.31       87.03     18.77 o 
  -1  19   1      212.69      220.85     18.38 o 
   0  19   1        3.17        6.93     13.01 o 
   1  19   1      293.78      335.53     19.54 o 
   2  19   1        7.31       45.08     23.72 o 
   3  19   1      224.32      196.86     26.31 o 
   4  19   1       49.35       65.99     25.68 o 
   5  19   1      109.42      108.78     23.76 o 
   6  19   1       11.39       24.36     24.00 o 
  -6  20   1        0.28       -1.84     27.68 o 
  -5  20   1        2.02       15.47     24.87 o 
  -4  20   1       15.39       16.53     28.37 o 
  -3  20   1        8.66       11.87     23.27 o 
  -2  20   1        5.56       10.30     19.77 o 
  -1  20   1       53.54       43.30     21.22 o 
   0  20   1       10.11       14.79     15.14 o 
   1  20   1        7.10       12.05     28.78 o 
   2  20   1       10.98       31.14     29.29 o 
   3  20   1       69.67       38.07     26.36 o 
   4  20   1        1.73        7.63     27.26 o 
   5  20   1        2.53       19.45     25.63 o 
   6  20   1        3.54        3.11     24.88 o 
  -5  21   1       23.39       19.44     27.92 o 
  -4  21   1        0.96       20.48     28.43 o 
  -3  21   1       73.45       79.68     26.74 o 
  -2  21   1       10.43        2.69     25.75 o 
  -1  21   1        2.49       10.57     20.16 o 
   0  21   1        0.27       11.04     34.72 o 
   1  21   1       18.48       33.57     33.56 o 
   2  21   1       21.42       14.70     30.67 o 
   3  21   1       19.91       35.81     32.04 o 
   4  21   1       11.43        4.97     27.39 o 
   5  21   1        2.70       19.81     27.27 o 
  -4  22   1        0.28       -7.77     29.69 o 
  -3  22   1        0.14       12.16     25.23 o 
  -2  22   1        1.74       13.64     30.28 o 
  -1  22   1       17.63       -1.79     29.90 o 
   0  22   1       37.81       54.17     29.77 o 
   1  22   1        4.10       16.82     33.65 o 
   2  22   1        8.81       23.04     36.64 o 
   3  22   1        3.20        6.89     34.76 o 
   4  22   1       10.38       15.22     31.28 o 
  -3  23   1        5.82       31.83     30.39 o 
  -2  23   1       47.47       71.40     34.81 o 
  -1  23   1        0.43        6.70     31.43 o 
   0  23   1       65.79       84.66     30.93 o 
   1  23   1       22.77       21.81     33.80 o 
   2  23   1       11.76       18.90     34.16 o 
   3  23   1       22.07       45.31     34.25 o 
  -2  24   1       28.65       38.65     38.12 o 
  -1  24   1        9.60       -2.02     34.45 o 
   0  24   1       14.68       19.78     38.28 o 
   1  24   1       13.90       15.31     36.19 o 
 -11   0   2      363.32      397.70     51.78 o 
 -10   0   2     1120.97     1063.56     52.52 o 
  -9   0   2     1002.79     1003.80     17.97 o 
  -8   0   2     2370.30     2334.16     27.81 o 
  -7   0   2     1672.05     1634.38     14.37 o 
  -6   0   2     2989.98     3009.41     18.99 o 
  -5   0   2    23230.90    24899.69    157.94 o 
  -4   0   2    13679.91    14394.38     61.30 o 
  -3   0   2    17927.20    18346.47    139.75 o 
  -2   0   2     2293.53     2597.96     42.83 o 
  -1   0   2    23846.52    26225.07    133.39 o 
   0   0   2     3269.60     3447.99     55.59 o 
   1   0   2     7881.35     7728.09     35.43 o 
   2   0   2     5650.07     6186.59     17.33 o 
   3   0   2    12322.92    11804.67     35.64 o 
   4   0   2     3649.46     3787.28     27.31 o 
   5   0   2     5264.14     4669.57     28.05 o 
   6   0   2      407.33      486.42     13.30 o 
   7   0   2     4222.12     4056.88     36.89 o 
   8   0   2       61.72       91.49     19.49 o 
   9   0   2      918.60      901.54     33.14 o 
  10   0   2      210.44      197.72     39.81 o 
 -11   1   2       92.12       71.22     34.96 o 
 -10   1   2        3.07        7.61     28.43 o 
  -9   1   2      504.25      430.26     10.57 o 
  -8   1   2      259.96      230.12      9.37 o 
  -7   1   2     1284.76     1198.78      9.28 o 
  -6   1   2      233.44      179.97      6.77 o 
  -5   1   2      774.27      796.04      7.64 o 
  -4   1   2      669.87      582.30      7.51 o 
  -3   1   2       36.87       41.43      5.56 o 
  -2   1   2      476.91      454.88      8.74 o 
  -1   1   2     7794.71     8441.28     51.34 o 
   0   1   2       30.17       14.94      8.38 o 
   1   1   2        8.44        6.79      5.48 o 
   2   1   2      311.14      327.14      5.23 o 
   3   1   2      953.96      868.65      7.04 o 
   4   1   2     1717.50     1880.55      8.08 o 
   5   1   2      653.40      638.22      5.97 o 
   6   1   2      145.43      156.98      8.55 o 
   7   1   2      314.09      332.28     11.56 o 
   8   1   2      110.73      106.02     13.34 o 
   9   1   2      128.21      163.72     19.92 o 
  10   1   2       66.20       42.18     29.06 o 
 -11   2   2       37.47       29.80     32.43 o 
 -10   2   2        4.01        7.07     21.91 o 
  -9   2   2      198.35      184.32      9.43 o 
  -8   2   2       91.59      100.51      9.09 o 
  -7   2   2       29.29       35.07      7.98 o 
  -6   2   2      122.01       93.16      5.76 o 
  -5   2   2      716.14      860.20      9.24 o 
  -4   2   2      628.42      506.79      8.57 o 
  -3   2   2       16.44       10.28      8.30 o 
  -2   2   2     1817.20     1840.12     18.93 o 
  -1   2   2       90.34      116.65      9.07 o 
   0   2   2     1242.18     1252.42     10.25 o 
   1   2   2      190.28      155.63      6.43 o 
   2   2   2      577.01      518.34      5.36 o 
   3   2   2      331.81      371.00      6.25 o 
   4   2   2     1597.88     1735.47      8.07 o 
   5   2   2       39.31       40.20      5.69 o 
   6   2   2      112.78      124.78      6.46 o 
   7   2   2       69.75       66.75     11.03 o 
   8   2   2      100.46      113.10     14.74 o 
   9   2   2        0.37        3.59     19.82 o 
  10   2   2       56.87       33.30     25.25 o 
 -11   3   2       71.56       50.12     33.66 o 
 -10   3   2       23.54       35.13     30.28 o 
  -9   3   2       26.80       24.88      8.84 o 
  -8   3   2        4.24        6.45      9.05 o 
  -7   3   2       43.40       48.59      7.00 o 
  -6   3   2       13.78       31.38      7.98 o 
  -5   3   2      404.66      425.07      8.26 o 
  -4   3   2     2151.05     2067.77     12.95 o 
  -3   3   2     3275.65     3718.46     16.23 o 
  -2   3   2     8524.15     8458.86     25.75 o 
  -1   3   2      356.76      500.38      8.43 o 
   0   3   2    10224.51    10287.72     85.12 o 
   1   3   2     3653.65     3631.32     14.40 o 
   2   3   2     3658.18     3463.36     13.47 o 
   3   3   2     2059.44     2273.16     12.07 o 
   4   3   2     5703.63     6013.10     18.50 o 
   5   3   2      139.75      130.56      6.75 o 
   6   3   2      502.24      539.33      8.53 o 
   7   3   2      468.78      449.18      9.95 o 
   8   3   2      375.90      406.65     16.15 o 
   9   3   2      211.49      214.98     20.08 o 
  10   3   2      209.01      236.74     26.03 o 
 -11   4   2      150.62      166.84     32.62 o 
 -10   4   2      556.42      573.29     23.68 o 
  -9   4   2      425.88      473.07     10.98 o 
  -8   4   2      578.84      591.64     10.72 o 
  -7   4   2     1876.84     1946.15     12.96 o 
  -6   4   2     2170.89     2143.01     17.89 o 
  -5   4   2     1942.33     1979.77     13.93 o 
  -4   4   2     7126.82     7035.81     19.06 o 
  -3   4   2     5602.19     5630.74     23.52 o 
  -2   4   2     5698.72     5688.78     20.69 o 
  -1   4   2    17565.40    17763.65     95.19 o 
   0   4   2     5274.86     5181.73     45.13 o 
   1   4   2     9899.00     9921.07     37.70 o 
   2   4   2     1849.12     1810.13      9.55 o 
   3   4   2    14444.47    14699.02     39.70 o 
   4   4   2      456.09      428.36      7.86 o 
   5   4   2     7601.97     7480.50     28.63 o 
   6   4   2     1947.78     2062.48     13.09 o 
   7   4   2      805.97      719.85     12.45 o 
   8   4   2      833.55      848.65     11.98 o 
   9   4   2      672.90      619.86     21.88 o 
  10   4   2      163.32      176.14     26.65 o 
 -11   5   2       10.49       16.82     30.70 o 
 -10   5   2       17.07       17.21     21.92 o 
  -9   5   2        1.01       -2.23      9.08 o 
  -8   5   2        0.20        0.68     12.13 o 
  -7   5   2       12.75       17.11     10.58 o 
  -6   5   2      824.31      891.25      8.61 o 
  -5   5   2     2120.54     2261.69     14.79 o 
  -4   5   2     2505.10     2317.01     14.46 o 
  -3   5   2       24.73       21.68      6.35 o 
  -2   5   2      153.77      164.66      6.87 o 
  -1   5   2     2121.12     1938.56     14.01 o 
   0   5   2     2130.75     2005.51     19.41 o 
   1   5   2      435.15      405.04      7.11 o 
   2   5   2     4379.53     4375.84     15.24 o 
   3   5   2      112.38      106.15      5.65 o 
   4   5   2       14.42       10.46      5.63 o 
   5   5   2        2.30        2.84      7.46 o 
   6   5   2      151.11      159.41      8.38 o 
   7   5   2      350.99      336.35     10.72 o 
   8   5   2       13.78       13.39     11.75 o 
   9   5   2       90.72      101.33     20.58 o 
  10   5   2        0.85       -6.99     31.36 o 
 -11   6   2      138.44      133.00     35.27 o 
 -10   6   2       45.76       41.19     23.91 o 
  -9   6   2      300.93      282.87     14.82 o 
  -8   6   2       93.59       90.72     12.36 o 
  -7   6   2      539.18      515.02      9.64 o 
  -6   6   2      819.52      800.08      9.52 o 
  -5   6   2     1410.85     1433.78     12.69 o 
  -4   6   2      945.21      890.83      8.39 o 
  -3   6   2       50.09       45.70      7.02 o 
  -2   6   2     6371.60     6259.55     15.80 o 
  -1   6   2      524.12      493.53      8.83 o 
   0   6   2     1247.26     1280.35     11.59 o 
   1   6   2     2431.83     2633.79     14.56 o 
   2   6   2     3003.99     3035.27     16.96 o 
   3   6   2       47.14       55.91      6.67 o 
   4   6   2     4337.17     4450.66     16.56 o 
   5   6   2        9.41       15.53      4.94 o 
   6   6   2      101.48      112.03      9.39 o 
   7   6   2       59.75       42.14     10.88 o 
   8   6   2      281.70      314.30     15.10 o 
   9   6   2       58.20       99.96     27.12 o 
  10   6   2      204.18      191.05     36.28 o 
 -10   7   2       86.71       55.14     23.60 o 
  -9   7   2       61.86       64.76     13.25 o 
  -8   7   2      450.24      457.74     13.73 o 
  -7   7   2        2.80        3.07      9.34 o 
  -6   7   2       63.51       77.98      9.50 o 
  -5   7   2      102.43      121.23     10.06 o 
  -4   7   2      214.80      263.58      7.87 o 
  -3   7   2        3.67       28.02      8.27 o 
  -2   7   2     1698.40     1779.16     11.98 o 
  -1   7   2     2561.12     2201.25     12.85 o 
   0   7   2      209.93      182.99     10.41 o 
   1   7   2      140.64      114.62      8.81 o 
   2   7   2       35.22       59.25      8.36 o 
   3   7   2       12.24        9.84      7.42 o 
   4   7   2      122.82      112.92      7.24 o 
   5   7   2      732.16      689.68      8.77 o 
   6   7   2     3414.12     3417.97     23.68 o 
   7   7   2      534.70      506.48     12.55 o 
   8   7   2      249.41      281.61     12.63 o 
   9   7   2      194.47      161.52     26.80 o 
  10   7   2      160.76      165.21     36.93 o 
 -10   8   2       95.74      107.81     23.80 o 
  -9   8   2      287.09      274.99     16.12 o 
  -8   8   2      896.83      930.09     12.53 o 
  -7   8   2     2706.42     2718.76     20.44 o 
  -6   8   2     2997.71     3014.26     24.59 o 
  -5   8   2      933.07      923.65     10.90 o 
  -4   8   2      982.76      901.22      9.84 o 
  -3   8   2      950.74      893.86      9.37 o 
  -2   8   2      634.83      512.88     10.66 o 
  -1   8   2      529.07      512.56      7.73 o 
   0   8   2     8978.64     8801.17     53.23 o 
   1   8   2      135.79      114.98     10.36 o 
   2   8   2     2592.09     2405.89     17.03 o 
   3   8   2      785.94      670.03      9.67 o 
   4   8   2     1630.71     1548.57     10.41 o 
   5   8   2      219.71      201.98      7.89 o 
   6   8   2     1685.16     1615.96     12.95 o 
   7   8   2       14.36        4.67     12.53 o 
   8   8   2      635.34      609.27     16.16 o 
   9   8   2      123.58      133.32     24.45 o 
 -10   9   2        4.30        2.51     24.68 o 
  -9   9   2       49.67       62.96     17.96 o 
  -8   9   2      326.70      315.79     11.85 o 
  -7   9   2      381.51      395.41     12.61 o 
  -6   9   2     1006.46      996.57     12.52 o 
  -5   9   2       47.98       48.12      8.49 o 
  -4   9   2       17.75       13.50      7.16 o 
  -3   9   2     1018.17     1095.84     10.19 o 
  -2   9   2       16.10       14.08     10.39 o 
  -1   9   2     3211.99     3307.82     21.33 o 
   0   9   2     1619.79     1648.15     16.79 o 
   1   9   2     1382.14     1404.01     13.62 o 
   2   9   2       87.31       84.52      7.17 o 
   3   9   2       60.53       69.61      9.10 o 
   4   9   2       90.58       86.37      7.24 o 
   5   9   2       90.53       93.91      8.64 o 
   6   9   2      883.46      840.74     11.47 o 
   7   9   2       14.24        2.13     13.00 o 
   8   9   2        4.91       -2.74     13.64 o 
   9   9   2        0.38        6.88     30.39 o 
 -10  10   2       49.51       82.85     25.94 o 
  -9  10   2       72.97       73.65     17.60 o 
  -8  10   2      440.34      453.14     14.05 o 
  -7  10   2     1257.77     1258.50     16.38 o 
  -6  10   2     2688.46     2664.46     24.96 o 
  -5  10   2     1273.16     1235.40     15.39 o 
  -4  10   2      267.86      259.36      9.59 o 
  -3  10   2      399.94      327.26     11.24 o 
  -2  10   2     1381.86     1340.56     14.11 o 
  -1  10   2     1653.42     1505.35     16.25 o 
   0  10   2     1324.27     1403.31     15.17 o 
   1  10   2     2917.49     2923.27     27.35 o 
   2  10   2      325.88      298.99     12.02 o 
   3  10   2      750.23      792.01     11.90 o 
   4  10   2     1887.21     1930.94     12.39 o 
   5  10   2      647.42      711.90      9.82 o 
   6  10   2       25.51       23.43      9.33 o 
   7  10   2      206.72      228.04      7.72 o 
   8  10   2      153.17      159.97     14.65 o 
   9  10   2      211.32      230.06     31.26 o 
 -10  11   2        0.58      -12.58     33.55 o 
  -9  11   2        0.06       -9.76     22.17 o 
  -8  11   2      110.93       58.26     13.64 o 
  -7  11   2       15.90       24.26     14.63 o 
  -6  11   2      779.03      804.53     15.09 o 
  -5  11   2      314.62      333.53     11.60 o 
  -4  11   2      118.42      117.16      8.40 o 
  -3  11   2      730.29      634.59     12.13 o 
  -2  11   2       22.64       17.33     11.56 o 
  -1  11   2       19.04       25.08     13.72 o 
   0  11   2     1963.62     1800.13     23.49 o 
   1  11   2       22.05       38.19     13.15 o 
   2  11   2      252.93      226.83     13.34 o 
   3  11   2      733.03      694.83     11.58 o 
   4  11   2        3.09        8.69      9.61 o 
   5  11   2      867.37      795.32     10.11 o 
   6  11   2       25.76       17.05      9.62 o 
   7  11   2       57.79       33.15     11.01 o 
   8  11   2      132.50      137.44     17.88 o 
   9  11   2       60.40       42.22     26.16 o 
  -9  12   2       90.58       91.50     22.68 o 
  -8  12   2      116.15       94.29     16.07 o 
  -7  12   2       18.30       22.03     16.20 o 
  -6  12   2      160.92      166.69     12.20 o 
  -5  12   2      110.05       96.80     12.63 o 
  -4  12   2      426.18      463.51     10.81 o 
  -3  12   2       34.69       25.18     10.58 o 
  -2  12   2      802.34      738.64     13.18 o 
  -1  12   2       22.00       15.06     12.43 o 
   0  12   2     1032.60      984.56     14.97 o 
   1  12   2       15.32        0.03     12.21 o 
   2  12   2     1647.59     1651.45     20.10 o 
   3  12   2       24.21       27.75     11.93 o 
   4  12   2     1400.09     1308.29     13.91 o 
   5  12   2       78.11       90.99     10.77 o 
   6  12   2      300.10      272.93     10.30 o 
   7  12   2       57.34       41.87     12.20 o 
   8  12   2      125.72      126.10     20.92 o 
   9  12   2        0.71        4.41     28.81 o 
  -9  13   2       77.06       81.99     28.30 o 
  -8  13   2       67.55       51.84     17.30 o 
  -7  13   2       99.02      101.57     18.97 o 
  -6  13   2      103.03       95.01     14.02 o 
  -5  13   2      655.76      602.17     14.87 o 
  -4  13   2     1020.62      897.67     13.98 o 
  -3  13   2      702.09      645.34     12.39 o 
  -2  13   2        2.07        0.44     12.43 o 
  -1  13   2       96.60      122.88     13.43 o 
   0  13   2       11.63       17.93     13.30 o 
   1  13   2       48.56       30.86     13.53 o 
   2  13   2      112.20       96.59     13.92 o 
   3  13   2        5.35        5.47      8.65 o 
   4  13   2        1.69       -0.03     11.82 o 
   5  13   2       94.11       96.86     11.76 o 
   6  13   2       13.53        4.96     11.55 o 
   7  13   2       31.55       39.84     14.28 o 
   8  13   2        2.19        5.06     24.55 o 
  -9  14   2       97.63       93.74     28.27 o 
  -8  14   2      137.74      140.22     17.77 o 
  -7  14   2       28.73       31.03     19.37 o 
  -6  14   2      621.26      627.35     17.80 o 
  -5  14   2      602.88      581.54     16.99 o 
  -4  14   2      210.81      223.47     14.23 o 
  -3  14   2     1699.00     1679.31     18.72 o 
  -2  14   2      109.09      107.40     12.89 o 
  -1  14   2     1284.18     1458.07     19.36 o 
   0  14   2      640.61      564.04     14.97 o 
   1  14   2     1292.37     1475.65     23.96 o 
   2  14   2        8.18        3.70     16.85 o 
   3  14   2     1645.06     1697.61     20.72 o 
   4  14   2       50.26       52.21     11.71 o 
   5  14   2      796.86      848.40     15.52 o 
   6  14   2        4.65       14.66     13.85 o 
   7  14   2      526.21      554.29     21.72 o 
   8  14   2       36.49       23.94     22.74 o 
  -8  15   2       15.81       27.72     20.27 o 
  -7  15   2       42.99       25.46     21.87 o 
  -6  15   2       67.57       69.48     17.50 o 
  -5  15   2        0.37        7.20      9.16 o 
  -4  15   2      187.73      177.15     15.56 o 
  -3  15   2       15.48        9.78     13.85 o 
  -2  15   2       56.72       66.85     14.14 o 
  -1  15   2        2.34       -1.58     16.93 o 
   0  15   2      299.90      273.19     16.40 o 
   1  15   2      128.76      106.23     17.16 o 
   2  15   2       94.73       78.05     20.55 o 
   3  15   2      110.37       97.68     16.21 o 
   4  15   2      207.93      167.23     12.20 o 
   5  15   2      156.55      150.05     14.42 o 
   6  15   2       11.80        5.11     16.39 o 
   7  15   2       24.16       30.08     24.24 o 
   8  15   2       44.33       57.38     24.39 o 
  -8  16   2        1.36       10.95     23.95 o 
  -7  16   2        3.78       -1.68     23.34 o 
  -6  16   2        8.36        4.53     22.57 o 
  -5  16   2        4.13        1.73     11.63 o 
  -4  16   2        0.44        1.50     15.02 o 
  -3  16   2       94.81       80.31     16.97 o 
  -2  16   2      304.40      329.92     15.58 o 
  -1  16   2       18.01       10.59     16.68 o 
   0  16   2      161.12      174.80     16.93 o 
   1  16   2        2.49       -3.74     24.71 o 
   2  16   2        0.82       13.19     24.06 o 
   3  16   2       34.62       16.32     17.76 o 
   4  16   2       35.85       20.47     10.36 o 
   5  16   2       98.42       79.22     17.37 o 
   6  16   2       61.52       34.14     20.10 o 
   7  16   2        0.47       18.44     26.07 o 
  -8  17   2        5.98        1.56     28.06 o 
  -7  17   2       25.22       26.74     24.66 o 
  -6  17   2        0.67        1.93     24.62 o 
  -5  17   2       11.06       18.26     19.21 o 
  -4  17   2      317.07      286.66     17.15 o 
  -3  17   2       17.72       23.82     17.35 o 
  -2  17   2       17.24       17.80     14.68 o 
  -1  17   2      424.78      455.67     18.89 o 
   0  17   2      557.81      579.90     26.07 o 
   1  17   2      130.45      169.54     26.35 o 
   2  17   2        8.41       -2.21     28.39 o 
   3  17   2       21.65       27.03     17.86 o 
   4  17   2      221.21      204.31     17.23 o 
   5  17   2      114.52       96.96     21.82 o 
   6  17   2        6.07       18.51     20.58 o 
   7  17   2       26.52       27.19     25.98 o 
  -7  18   2       50.00       55.69     25.81 o 
  -6  18   2      153.31      167.20     25.67 o 
  -5  18   2      164.50      159.05     23.10 o 
  -4  18   2      337.67      308.11     20.20 o 
  -3  18   2      154.97      173.46     19.11 o 
  -2  18   2      296.44      306.31     18.33 o 
  -1  18   2      106.50      152.24     18.71 o 
   0  18   2       16.55       14.78     22.20 o 
   1  18   2      438.62      465.76     30.98 o 
   2  18   2        5.28        4.13     16.70 o 
   3  18   2      363.04      356.18     18.35 o 
   4  18   2        8.70       27.86     25.37 o 
   5  18   2      334.75      344.85     25.59 o 
   6  18   2        2.58       11.11     22.36 o 
  -7  19   2       57.06       37.23     26.24 o 
  -6  19   2       80.67      101.89     25.75 o 
  -5  19   2       36.14       19.14     24.38 o 
  -4  19   2        7.35       13.33     26.36 o 
  -3  19   2      133.85      109.36     18.25 o 
  -2  19   2      196.57      212.00     19.73 o 
  -1  19   2        4.22       19.13     19.53 o 
   0  19   2       32.61       51.12     19.18 o 
   1  19   2        0.61        8.74     19.15 o 
   2  19   2       58.38       64.32     26.81 o 
   3  19   2        0.13        2.37     28.25 o 
   4  19   2        3.75        6.89     25.65 o 
   5  19   2        0.15        9.99     25.27 o 
   6  19   2       12.03       24.52     24.79 o 
  -6  20   2        7.49        0.13     28.96 o 
  -5  20   2        1.00        5.53     25.77 o 
  -4  20   2       34.02       35.62     26.76 o 
  -3  20   2       18.40        1.68     22.88 o 
  -2  20   2       26.47       33.49     23.88 o 
  -1  20   2        0.87        4.22     18.96 o 
   0  20   2       66.31       81.53     20.63 o 
   1  20   2       17.18       26.18     16.03 o 
   2  20   2       58.67       79.34     31.40 o 
   3  20   2        7.29       23.54     29.77 o 
   4  20   2       23.69       46.93     26.76 o 
   5  20   2        3.43        5.87     26.78 o 
  -5  21   2       20.29        8.01     26.30 o 
  -4  21   2       63.68       74.45     26.32 o 
  -3  21   2       35.34       30.81     25.69 o 
  -2  21   2        2.21        5.95     23.55 o 
  -1  21   2        4.17        6.79     23.03 o 
   0  21   2        0.02       -0.89     27.02 o 
   1  21   2       12.26        3.87     33.01 o 
   2  21   2        3.07       30.42     34.17 o 
   3  21   2       24.89       36.96     32.82 o 
   4  21   2        0.83       17.82     27.37 o 
   5  21   2        5.01       15.90     30.08 o 
  -4  22   2       31.32       37.39     30.56 o 
  -3  22   2       12.42       48.60     27.94 o 
  -2  22   2       55.68       58.72     29.69 o 
  -1  22   2       18.96       22.23     29.31 o 
   0  22   2       22.77       40.94     28.30 o 
   1  22   2       13.88        7.67     31.22 o 
   2  22   2       73.55       81.62     32.81 o 
   3  22   2        1.41       10.01     31.76 o 
   4  22   2       19.63       36.75     34.54 o 
  -3  23   2        0.16        9.33     34.38 o 
  -2  23   2       10.74       -0.96     36.19 o 
  -1  23   2        2.18       -5.02     38.18 o 
   0  23   2       19.01       22.67     34.85 o 
   1  23   2        0.12       11.23     36.49 o 
   2  23   2        1.10      -11.25     35.15 o 
  -1  24   2        8.00       24.49     35.39 o 
   0  24   2        5.77       35.94     45.05 o 
 -11   1   3       89.93      104.60     37.36 o 
 -10   1   3      205.57      194.73     20.30 o 
  -9   1   3        8.67       10.29     10.01 o 
  -8   1   3     1021.91      997.15     12.95 o 
  -7   1   3      710.80      686.56      9.36 o 
  -6   1   3      932.67      892.93      9.38 o 
  -5   1   3       24.70       25.15      7.56 o 
  -4   1   3      794.83      657.04      9.95 o 
  -3   1   3       92.04       89.30      8.29 o 
  -2   1   3     9213.54     9574.21     31.72 o 
  -1   1   3    93406.54    95136.33    378.96 o 
   0   1   3    59152.77    59903.41    281.35 o 
   1   1   3     4137.96     4316.57     24.99 o 
   2   1   3     2244.30     2294.28      9.15 o 
   3   1   3      927.05      885.24      7.04 o 
   4   1   3      140.39      137.21      5.23 o 
   5   1   3      310.54      276.72      6.15 o 
   6   1   3     1469.65     1580.27     12.86 o 
   7   1   3      294.94      289.87     12.58 o 
   8   1   3      167.84      198.69     15.27 o 
   9   1   3      208.86      219.52     20.47 o 
  10   1   3       35.44       21.79     26.31 o 
 -11   2   3       36.54       63.42     36.07 o 
 -10   2   3        0.25        8.39     19.52 o 
  -9   2   3      208.43      213.98     11.66 o 
  -8   2   3       23.27       22.05     10.58 o 
  -7   2   3      146.92      157.35      9.78 o 
  -6   2   3        0.22        0.65      8.64 o 
  -5   2   3     1838.34     1821.79     13.77 o 
  -4   2   3     1405.02     1243.51      9.11 o 
  -3   2   3      843.21      829.22      9.45 o 
  -2   2   3     1092.87     1101.43     12.40 o 
  -1   2   3     1072.61      862.94      9.15 o 
   0   2   3     4200.57     4392.07     33.44 o 
   1   2   3      469.41      495.04      6.03 o 
   2   2   3     2409.06     2144.44      8.62 o 
   3   2   3      454.49      466.85      6.84 o 
   4   2   3     4078.40     3930.25     17.01 o 
   5   2   3       12.42       18.25      6.21 o 
   6   2   3     2932.08     2857.17     18.96 o 
   7   2   3       75.42       75.63     12.73 o 
   8   2   3      474.97      517.35     16.83 o 
   9   2   3      121.27      135.19     22.07 o 
  10   2   3      416.87      465.63     32.59 o 
 -11   3   3       41.34       44.72     34.79 o 
 -10   3   3      364.69      317.34     24.90 o 
  -9   3   3       37.59       60.22     11.43 o 
  -8   3   3     1004.36      937.92     13.44 o 
  -7   3   3       46.95       32.19     10.42 o 
  -6   3   3     2262.13     2298.63     15.04 o 
  -5   3   3       41.16       53.00      9.03 o 
  -4   3   3     3492.29     3421.69     16.23 o 
  -3   3   3       39.91       46.46      8.09 o 
  -2   3   3    10264.86    10129.17     40.93 o 
  -1   3   3      986.49     1024.18      9.72 o 
   0   3   3     6218.25     6108.68     42.00 o 
   1   3   3      809.72      773.79      8.47 o 
   2   3   3     3379.24     3521.30     14.38 o 
   3   3   3     1204.91     1259.02      7.26 o 
   4   3   3      292.35      244.25      4.66 o 
   5   3   3      916.44      895.74      8.88 o 
   6   3   3      455.22      490.12      9.06 o 
   7   3   3        8.50       13.88      8.54 o 
   8   3   3      705.68      672.65     17.87 o 
   9   3   3      106.33      120.03     21.79 o 
  10   3   3       86.49       84.10     31.26 o 
 -11   4   3        1.78       18.03     38.03 o 
 -10   4   3        0.18       -3.02     25.82 o 
  -9   4   3       54.33       52.03     11.60 o 
  -8   4   3      248.11      275.94     12.33 o 
  -7   4   3      634.25      641.13     12.01 o 
  -6   4   3        9.13        6.06      8.33 o 
  -5   4   3      567.40      544.45      9.39 o 
  -4   4   3      507.85      513.45      8.31 o 
  -3   4   3      215.85      192.30      8.04 o 
  -2   4   3       63.67       52.16      8.13 o 
  -1   4   3     1741.04     1836.19     11.20 o 
   0   4   3     2759.48     2816.26     13.58 o 
   1   4   3        7.92       31.83      7.15 o 
   2   4   3        4.02        7.38      7.10 o 
   3   4   3      977.01      933.26      8.02 o 
   4   4   3       38.19       31.87      5.00 o 
   5   4   3      770.62      778.11      9.10 o 
   6   4   3        0.95        0.24      8.67 o 
   7   4   3      136.10      146.63      9.68 o 
   8   4   3        5.98        3.75     10.18 o 
   9   4   3      174.42      214.95     21.81 o 
  10   4   3        3.58      -12.75     34.54 o 
 -11   5   3      154.46      168.01     34.88 o 
 -10   5   3      154.77      187.54     26.33 o 
  -9   5   3      632.77      601.63     15.71 o 
  -8   5   3      189.15      214.42     13.63 o 
  -7   5   3     2995.76     2984.97     22.24 o 
  -6   5   3     1014.94      936.41     13.34 o 
  -5   5   3     2438.76     2560.73     16.68 o 
  -4   5   3     4276.61     3947.95     25.19 o 
  -3   5   3     1587.36     1550.30     10.56 o 
  -2   5   3     4953.52     5372.13     25.27 o 
  -1   5   3    10851.53    10402.46     36.65 o 
   0   5   3     1133.55     1171.39     11.81 o 
   1   5   3     9216.97     9489.86     40.48 o 
   2   5   3     2858.22     2751.07     12.14 o 
   3   5   3     1844.68     1879.52     10.12 o 
   4   5   3     3871.53     3885.63     17.20 o 
   5   5   3     1623.62     1597.50     14.59 o 
   6   5   3      460.93      525.44     10.09 o 
   7   5   3     1229.12     1173.22     12.97 o 
   8   5   3      347.90      413.66     17.27 o 
   9   5   3      236.42      223.33     20.79 o 
 -11   6   3       44.40       42.41     36.36 o 
 -10   6   3       16.49       27.15     27.65 o 
  -9   6   3        8.95       18.36     12.19 o 
  -8   6   3       82.90       65.81     13.63 o 
  -7   6   3      428.44      431.58     13.25 o 
  -6   6   3        0.74       -0.48      9.62 o 
  -5   6   3      449.79      399.36     10.19 o 
  -4   6   3       15.62       21.67      8.28 o 
  -3   6   3      190.39      155.46      7.89 o 
  -2   6   3      155.58      135.93      8.39 o 
  -1   6   3      986.40      889.79     12.69 o 
   0   6   3        8.67       14.60     11.36 o 
   1   6   3      746.98      641.67      8.44 o 
   2   6   3     1729.85     1694.80     14.29 o 
   3   6   3       77.46       58.12      8.50 o 
   4   6   3     2422.71     2378.21     16.35 o 
   5   6   3      237.71      204.84      5.86 o 
   6   6   3      171.88      149.00     10.09 o 
   7   6   3      170.00      180.36     11.50 o 
   8   6   3       58.45       58.86     14.59 o 
   9   6   3      212.48      222.60     22.76 o 
 -10   7   3       42.30       31.51     27.86 o 
  -9   7   3       25.05        6.53     17.92 o 
  -8   7   3       35.03       44.36     13.48 o 
  -7   7   3      968.34      940.22     12.18 o 
  -6   7   3       69.90       74.62     10.44 o 
  -5   7   3      311.86      277.02     11.79 o 
  -4   7   3     3110.91     3238.65     15.64 o 
  -3   7   3      100.56      154.27      9.09 o 
  -2   7   3      112.59      139.56      8.35 o 
  -1   7   3     1766.22     1756.09     15.14 o 
   0   7   3      904.27      995.87     12.87 o 
   1   7   3      522.32      563.43      7.98 o 
   2   7   3     3752.42     3895.12     23.36 o 
   3   7   3       19.19       20.43      9.08 o 
   4   7   3      316.24      296.13      9.00 o 
   5   7   3      155.30      196.17      8.15 o 
   6   7   3      102.36      105.13      9.52 o 
   7   7   3      445.90      460.26     12.10 o 
   8   7   3        0.59        3.71     14.34 o 
   9   7   3       13.70        3.45     27.91 o 
 -10   8   3        2.38       34.33     27.39 o 
  -9   8   3       34.41       24.55     20.68 o 
  -8   8   3      136.22      137.28      8.74 o 
  -7   8   3       25.40       23.77     11.48 o 
  -6   8   3      128.62      112.23     10.38 o 
  -5   8   3        8.88        4.35     10.24 o 
  -4   8   3        0.86       12.14      9.04 o 
  -3   8   3      503.18      581.79     10.61 o 
  -2   8   3      522.97      549.31     10.30 o 
  -1   8   3      387.06      342.71      9.41 o 
   0   8   3       43.98       57.51      9.35 o 
   1   8   3     1707.25     1576.45     12.57 o 
   2   8   3      224.43      239.31      9.61 o 
   3   8   3     1534.75     1469.11     12.96 o 
   4   8   3        3.70        8.33      8.86 o 
   5   8   3      287.56      298.15      9.04 o 
   6   8   3       31.70       18.73     12.46 o 
   7   8   3       74.26       71.90     13.47 o 
   8   8   3       28.52       32.92     14.91 o 
   9   8   3      199.32      222.32     35.08 o 
 -10   9   3      119.91      118.23     27.16 o 
  -9   9   3      451.86      472.52     22.05 o 
  -8   9   3        6.45        8.52     11.30 o 
  -7   9   3       10.79        5.30     12.28 o 
  -6   9   3       59.60       60.24     11.71 o 
  -5   9   3     2835.06     2787.58     27.93 o 
  -4   9   3      622.17      732.81     11.21 o 
  -3   9   3    12481.44    12894.35     67.75 o 
  -2   9   3     6835.49     7429.58     57.34 o 
  -1   9   3     2453.70     2496.85     29.19 o 
   0   9   3     4488.75     4546.83     37.13 o 
   1   9   3     7261.19     7644.25     37.36 o 
   2   9   3     4759.40     5263.55     22.88 o 
   3   9   3     3560.42     3675.44     26.32 o 
   4   9   3     1353.39     1369.37     13.09 o 
   5   9   3      345.75      390.56     12.03 o 
   6   9   3       12.66       19.69      7.96 o 
   7   9   3       94.95       94.38     14.02 o 
   8   9   3      340.17      370.68     17.74 o 
   9   9   3      131.75      142.89     32.72 o 
 -10  10   3       12.14       29.71     26.73 o 
  -9  10   3        2.51       10.96     20.21 o 
  -8  10   3      100.51      103.75     12.42 o 
  -7  10   3      461.22      469.57     14.71 o 
  -6  10   3      464.73      432.02     13.40 o 
  -5  10   3      125.56      143.62     10.05 o 
  -4  10   3       44.09       71.96     10.13 o 
  -3  10   3      783.27      752.91     10.43 o 
  -2  10   3      795.21      893.90     11.65 o 
  -1  10   3      333.59      302.01      7.56 o 
   0  10   3      363.76      322.30      8.67 o 
   1  10   3      760.92      776.92      9.83 o 
   2  10   3       40.61       35.44      9.60 o 
   3  10   3      882.42      786.38     11.01 o 
   4  10   3       11.54       10.10      8.41 o 
   5  10   3      233.51      183.84     12.28 o 
   6  10   3      143.74      181.14     11.43 o 
   7  10   3      358.84      333.42     13.37 o 
   8  10   3        6.27       10.32     17.20 o 
   9  10   3      131.85      108.79     33.36 o 
 -10  11   3       34.45       23.65     27.68 o 
  -9  11   3        9.23       12.28     19.92 o 
  -8  11   3        1.51        3.76     13.65 o 
  -7  11   3      164.01      142.81     17.80 o 
  -6  11   3      183.48      186.03     15.61 o 
  -5  11   3      103.23      104.82      8.29 o 
  -4  11   3      205.69      174.73      8.19 o 
  -3  11   3      166.96      147.09      7.18 o 
  -2  11   3     1618.83     1689.20     13.01 o 
  -1  11   3      906.43      917.13     13.18 o 
   0  11   3      545.49      568.28     10.26 o 
   1  11   3       14.64        2.26      8.93 o 
   2  11   3      187.32      198.76      8.38 o 
   3  11   3       21.02       20.52     10.82 o 
   4  11   3      273.20      304.97     10.78 o 
   5  11   3        7.15        5.78      9.73 o 
   6  11   3       87.84       89.66     12.55 o 
   7  11   3        5.58        5.46     20.41 o 
   8  11   3        9.62       20.73     19.38 o 
  -9  12   3        2.42       -2.32     22.17 o 
  -8  12   3       70.67       54.94     16.36 o 
  -7  12   3       14.61        3.41     16.69 o 
  -6  12   3        0.70        0.96     11.49 o 
  -5  12   3        0.04       12.65     12.32 o 
  -4  12   3       16.38       15.45      7.74 o 
  -3  12   3        3.87        9.30     10.68 o 
  -2  12   3      119.11      126.02     14.04 o 
  -1  12   3        7.04       19.45      7.87 o 
   0  12   3      607.33      628.28     13.53 o 
   1  12   3       13.39        7.78     10.79 o 
   2  12   3       98.38       83.84      8.82 o 
   3  12   3       24.23       24.63     12.77 o 
   4  12   3      349.04      316.39     12.41 o 
   5  12   3      214.54      199.56     10.71 o 
   6  12   3       66.72       65.69     13.65 o 
   7  12   3       61.04       45.96     20.93 o 
   8  12   3      190.08      191.31     23.10 o 
  -9  13   3       87.95       98.28     25.39 o 
  -8  13   3      152.38      169.84     18.38 o 
  -7  13   3       60.21       57.13     16.21 o 
  -6  13   3      460.70      431.69     14.45 o 
  -5  13   3      272.42      321.13     17.99 o 
  -4  13   3      426.29      415.54     12.82 o 
  -3  13   3      696.73      696.82     14.56 o 
  -2  13   3     1089.81     1105.85     14.00 o 
  -1  13   3       46.90       51.57     10.20 o 
   0  13   3     1926.72     2080.44     28.25 o 
   1  13   3      185.70      199.09     13.40 o 
   2  13   3      610.90      627.53     12.05 o 
   3  13   3      767.13      850.09     16.19 o 
   4  13   3      368.12      341.02     12.10 o 
   5  13   3       83.90       88.29     11.63 o 
   6  13   3      256.15      275.00     16.64 o 
   7  13   3       58.36       70.31     22.83 o 
   8  13   3       93.69       93.10     23.74 o 
  -9  14   3        3.87       -0.58     30.86 o 
  -8  14   3       17.23       21.73     18.83 o 
  -7  14   3        8.80        9.08     19.46 o 
  -6  14   3       45.55       67.10     15.45 o 
  -5  14   3        2.89       11.85     16.37 o 
  -4  14   3       30.03       29.08     11.93 o 
  -3  14   3        0.44        5.31     13.56 o 
  -2  14   3      100.62       91.22     13.27 o 
  -1  14   3       66.18       70.56     12.13 o 
   0  14   3       35.30       48.52     11.79 o 
   1  14   3       81.19       85.07     14.70 o 
   2  14   3        3.40       -4.24     11.06 o 
   3  14   3      236.89      201.57     14.99 o 
   4  14   3       16.23       28.47     13.04 o 
   5  14   3       39.13       33.85     10.92 o 
   6  14   3       26.18       46.83     18.29 o 
   7  14   3       13.68       19.88     25.37 o 
   8  14   3        2.61       -3.64     24.87 o 
  -8  15   3       80.37      100.62     21.94 o 
  -7  15   3       24.77       11.78     20.87 o 
  -6  15   3      547.82      551.28     17.98 o 
  -5  15   3       23.81       17.33     16.14 o 
  -4  15   3      653.74      665.52     17.28 o 
  -3  15   3       96.55       84.55     13.87 o 
  -2  15   3      806.36      767.09     16.51 o 
  -1  15   3       10.72        5.23     13.04 o 
   0  15   3      726.06      763.68     19.82 o 
   1  15   3      195.17      163.33     22.13 o 
   2  15   3      641.50      625.12     15.65 o 
   3  15   3        7.94       -3.52     15.07 o 
   4  15   3      556.19      584.39     14.40 o 
   5  15   3        6.83       10.48     14.61 o 
   6  15   3       63.15       61.37     19.15 o 
   7  15   3       23.79       48.62     25.53 o 
  -8  16   3        2.18        0.75     27.60 o 
  -7  16   3        0.02        9.85     21.04 o 
  -6  16   3       11.24       -1.98     23.01 o 
  -5  16   3       49.44       32.98     10.48 o 
  -4  16   3        3.52       12.51     15.12 o 
  -3  16   3        9.43        5.25     14.58 o 
  -2  16   3        7.88        8.38     14.92 o 
  -1  16   3       51.05       40.38     14.83 o 
   0  16   3      201.16      228.15     19.59 o 
   1  16   3      110.36       66.31     25.33 o 
   2  16   3      118.40      125.34     16.68 o 
   3  16   3        5.92       16.83     16.18 o 
   4  16   3       34.81       24.42     13.25 o 
   5  16   3        4.49        7.38     16.92 o 
   6  16   3       80.65       84.01     19.03 o 
   7  16   3        1.80        6.21     27.15 o 
  -8  17   3       25.14       57.37     28.60 o 
  -7  17   3       17.75        7.26     23.04 o 
  -6  17   3       56.92       72.70     21.68 o 
  -5  17   3      101.54       75.52     19.01 o 
  -4  17   3      293.46      341.84     18.17 o 
  -3  17   3        1.34        8.06     17.13 o 
  -2  17   3      869.85      922.33     18.09 o 
  -1  17   3      116.71       94.00     15.73 o 
   0  17   3     1052.10     1061.30     24.40 o 
   1  17   3      348.77      400.34     27.23 o 
   2  17   3      284.39      249.13     17.73 o 
   3  17   3       16.97        3.18     18.08 o 
   4  17   3       90.60       99.39     16.66 o 
   5  17   3        2.19       12.13     21.50 o 
   6  17   3       17.50        9.84     21.74 o 
  -7  18   3        5.09       20.16     26.53 o 
  -6  18   3        0.22        1.00     23.86 o 
  -5  18   3       44.69       58.34     22.18 o 
  -4  18   3        0.40       13.09     21.71 o 
  -3  18   3        7.41        0.56     16.27 o 
  -2  18   3      268.28      262.62     18.15 o 
  -1  18   3        1.52       -3.60     16.58 o 
   0  18   3       62.98       55.78     21.61 o 
   1  18   3       45.67       64.49     27.88 o 
   2  18   3       27.43        9.44     20.87 o 
   3  18   3        2.84       -1.80     22.97 o 
   4  18   3       20.96       13.20     23.10 o 
   5  18   3        1.43       -9.74     22.46 o 
   6  18   3        5.71       18.55     25.24 o 
  -7  19   3       22.17       17.34     28.42 o 
  -6  19   3       34.54       49.96     25.46 o 
  -5  19   3        3.33       22.16     23.00 o 
  -4  19   3       32.81       32.52     23.46 o 
  -3  19   3        4.25        4.58     20.64 o 
  -2  19   3      249.91      239.00     20.22 o 
  -1  19   3        4.44       11.63     16.66 o 
   0  19   3      424.68      454.50     25.03 o 
   1  19   3        1.85        3.39     36.70 o 
   2  19   3       38.63       46.21     29.76 o 
   3  19   3       21.41       35.23     23.29 o 
   4  19   3       10.66       28.46     24.72 o 
   5  19   3       35.89       37.19     23.30 o 
  -6  20   3        0.33        1.96     30.22 o 
  -5  20   3       13.38        8.25     24.95 o 
  -4  20   3        1.22       10.97     25.25 o 
  -3  20   3        2.68       -1.27     24.50 o 
  -2  20   3       26.65       35.88     22.22 o 
  -1  20   3       13.86        3.56     21.59 o 
   0  20   3        0.27      -10.13     26.02 o 
   1  20   3        9.72       15.46     30.91 o 
   2  20   3       59.72       33.37     33.58 o 
   3  20   3        7.18       26.94     25.90 o 
   4  20   3        0.43        3.96     31.32 o 
   5  20   3        9.61       -7.45     27.55 o 
  -5  21   3        3.01       18.05     27.47 o 
  -4  21   3       14.12        5.20     27.63 o 
  -3  21   3        0.41        3.15     24.62 o 
  -2  21   3       32.64       36.93     23.83 o 
  -1  21   3        0.74       14.66     23.45 o 
   0  21   3       57.13       59.28     24.10 o 
   1  21   3        3.06       17.34     33.88 o 
   2  21   3       27.92       22.78     30.70 o 
   3  21   3        7.70       16.04     33.91 o 
   4  21   3        7.84        1.38     33.60 o 
  -4  22   3        0.56       12.71     32.83 o 
  -3  22   3        1.90       12.94     29.68 o 
  -2  22   3        6.00        4.35     28.58 o 
  -1  22   3       22.73       45.17     35.55 o 
   0  22   3       12.59        9.37     32.93 o 
   1  22   3        6.88       24.40     36.86 o 
   2  22   3        5.20       33.29     38.98 o 
   3  22   3       17.39       29.01     36.18 o 
  -3  23   3       39.45       62.40     32.56 o 
  -2  23   3        6.03       -7.22     40.66 o 
  -1  23   3       47.62       63.53     33.97 o 
   0  23   3        3.84       -4.35     40.95 o 
   1  23   3       22.01       69.48     37.25 o 
   2  23   3        9.67       25.06     33.99 o 
 -11   0   4      227.26      223.02     51.33 o 
 -10   0   4       62.50       56.87     31.41 o 
  -9   0   4     1428.34     1483.78     18.23 o 
  -8   0   4       10.80        2.18     14.14 o 
  -7   0   4     3090.98     3081.10     22.80 o 
  -6   0   4     1527.63     1673.25     27.40 o 
  -5   0   4     3258.95     3397.42     39.79 o 
  -4   0   4     8186.41     8244.00     43.43 o 
  -3   0   4     4381.01     4329.39     24.70 o 
  -2   0   4     5240.50     5109.57     25.30 o 
  -1   0   4    16113.24    15171.74    134.45 o 
   0   0   4    56069.28    57911.52    592.60 o 
   1   0   4     6637.57     6831.42     37.82 o 
   2   0   4     8192.65     8027.48     48.44 o 
   3   0   4     6248.80     7063.95     41.06 o 
   4   0   4    11300.62    11522.66     56.01 o 
   5   0   4     2097.75     2205.55     26.24 o 
   6   0   4      478.46      494.29     17.97 o 
   7   0   4      766.76      757.40     21.52 o 
   8   0   4     1487.20     1459.78     31.41 o 
   9   0   4      127.29      136.76     31.23 o 
 -11   1   4        1.05        5.04     36.15 o 
 -10   1   4       10.99       24.81     19.28 o 
  -9   1   4       22.24       16.78     12.51 o 
  -8   1   4        8.32       -2.70      7.57 o 
  -7   1   4      450.10      452.16     10.40 o 
  -6   1   4     1201.72     1259.77     11.49 o 
  -5   1   4      493.49      497.70     10.11 o 
  -4   1   4      168.11      169.08      9.04 o 
  -3   1   4      940.18      787.52      9.24 o 
  -2   1   4      121.19       95.79      7.96 o 
  -1   1   4    22426.17    21506.57     96.57 o 
   0   1   4      557.46      594.90     11.62 o 
   1   1   4     6479.26     6765.57     26.67 o 
   2   1   4      103.85      143.86      6.60 o 
   3   1   4     1008.82     1067.74      8.55 o 
   4   1   4     1599.62     1664.33      9.57 o 
   5   1   4      988.09      997.27      7.94 o 
   6   1   4      108.62       85.11      5.44 o 
   7   1   4     1167.47     1234.81     16.11 o 
   8   1   4       47.85       52.55     17.58 o 
   9   1   4      426.19      420.48     23.08 o 
 -11   2   4        0.54       20.32     39.84 o 
 -10   2   4      141.98      144.49     22.97 o 
  -9   2   4        3.64       -1.63     12.27 o 
  -8   2   4       76.98       73.48     12.13 o 
  -7   2   4       20.90       17.97     13.42 o 
  -6   2   4      136.54      126.90      7.15 o 
  -5   2   4      752.93      736.16      8.87 o 
  -4   2   4      428.75      403.69      9.81 o 
  -3   2   4       20.39        8.12      9.48 o 
  -2   2   4     1028.68      976.59     10.22 o 
  -1   2   4      393.93      465.99      8.80 o 
   0   2   4       26.42       14.90      8.76 o 
   1   2   4       19.54       19.24      7.11 o 
   2   2   4      429.99      438.12      8.12 o 
   3   2   4      241.21      268.89      6.92 o 
   4   2   4      765.18      833.07      8.00 o 
   5   2   4       56.80       46.77      7.60 o 
   6   2   4      149.63      134.53      8.03 o 
   7   2   4      470.34      455.07     14.98 o 
   8   2   4        7.37        2.50     18.04 o 
   9   2   4       42.52       46.00     21.35 o 
 -11   3   4        0.03       11.27     36.15 o 
 -10   3   4       37.82       41.46     22.16 o 
  -9   3   4      157.50      134.51     12.68 o 
  -8   3   4       14.05       15.64     12.13 o 
  -7   3   4      346.89      336.84      9.13 o 
  -6   3   4      651.16      622.37     10.42 o 
  -5   3   4     1631.62     1572.25     11.25 o 
  -4   3   4       10.41        9.70      7.87 o 
  -3   3   4      614.62      579.91     10.71 o 
  -2   3   4      263.49      331.84      8.43 o 
  -1   3   4     1487.11     1463.72     11.97 o 
   0   3   4      576.93      570.43     10.30 o 
   1   3   4     1398.01     1343.53     10.59 o 
   2   3   4        9.51       11.60      7.78 o 
   3   3   4     1583.20     1496.48     10.17 o 
   4   3   4     1836.12     1875.76     10.18 o 
   5   3   4      389.51      372.07      8.40 o 
   6   3   4      684.85      671.60     10.64 o 
   7   3   4      394.53      400.74      8.91 o 
   8   3   4      249.25      255.81     19.20 o 
   9   3   4      403.95      431.49     25.31 o 
 -11   4   4      218.55      244.39     34.54 o 
 -10   4   4      141.39      114.45     21.98 o 
  -9   4   4      348.35      381.53     13.82 o 
  -8   4   4      464.71      451.57     13.87 o 
  -7   4   4     1613.97     1587.06     15.70 o 
  -6   4   4     1280.23     1409.05     12.59 o 
  -5   4   4     2839.52     2792.88     17.90 o 
  -4   4   4     1197.83     1197.35     11.35 o 
  -3   4   4     3236.26     3294.21     14.40 o 
  -2   4   4     2271.72     2492.97     15.59 o 
  -1   4   4     4202.71     4194.38     20.09 o 
   0   4   4     1605.99     1685.33     13.31 o 
   1   4   4     2155.59     2335.71     19.12 o 
   2   4   4     4008.69     3920.62     17.70 o 
   3   4   4     2003.03     2027.46     11.76 o 
   4   4   4     1035.69     1046.97      8.52 o 
   5   4   4     1653.38     1682.42     11.65 o 
   6   4   4      533.59      546.53     10.81 o 
   7   4   4      184.46      198.29     10.36 o 
   8   4   4      595.84      588.22     21.50 o 
   9   4   4       86.37      105.35     23.93 o 
 -11   5   4        9.19       35.17     31.61 o 
 -10   5   4       16.77        4.86     21.39 o 
  -9   5   4      100.11       70.28     16.24 o 
  -8   5   4       62.28       47.28      7.69 o 
  -7   5   4        4.23        5.21      7.50 o 
  -6   5   4       97.04       94.91      6.71 o 
  -5   5   4      800.88      785.50      8.95 o 
  -4   5   4     1380.93     1377.07     11.28 o 
  -3   5   4     2677.18     2762.38     15.16 o 
  -2   5   4     1469.76     1517.36     11.78 o 
  -1   5   4     1931.18     1843.96     11.88 o 
   0   5   4      448.07      418.67      6.25 o 
   1   5   4      367.12      348.33      6.56 o 
   2   5   4      340.21      332.18      7.09 o 
   3   5   4      276.16      259.13      8.06 o 
   4   5   4        2.91        3.38      6.85 o 
   5   5   4      196.88      183.30      5.76 o 
   6   5   4       76.74       59.04     10.75 o 
   7   5   4       33.64       44.59     10.45 o 
   8   5   4       54.71       41.80     21.77 o 
   9   5   4       39.74       28.51     25.76 o 
 -11   6   4       11.07       13.04     34.78 o 
 -10   6   4      301.50      346.74     24.91 o 
  -9   6   4        1.09        4.79     11.35 o 
  -8   6   4      191.60      188.74     13.46 o 
  -7   6   4       51.76       47.90      6.80 o 
  -6   6   4      167.91      107.99     12.33 o 
  -5   6   4      344.14      364.90      9.82 o 
  -4   6   4      354.91      300.46      9.15 o 
  -3   6   4     2642.58     2529.05     15.95 o 
  -2   6   4      552.62      551.67      9.59 o 
  -1   6   4      402.41      388.57     10.68 o 
   0   6   4      979.45      971.02     11.39 o 
   1   6   4      866.21      846.50      8.73 o 
   2   6   4        7.39        8.67      6.92 o 
   3   6   4     1713.58     1759.52     11.48 o 
   4   6   4      326.76      324.90      7.16 o 
   5   6   4      747.83      766.42      9.39 o 
   6   6   4      144.63      161.95     10.13 o 
   7   6   4      525.43      595.12     13.15 o 
   8   6   4        0.98        4.22     17.99 o 
   9   6   4      133.30      131.67     30.45 o 
 -10   7   4        0.11        5.10     30.49 o 
  -9   7   4        0.03        7.16     16.33 o 
  -8   7   4      340.90      324.52     15.80 o 
  -7   7   4     1079.96     1044.79     18.08 o 
  -6   7   4      304.70      316.56      9.49 o 
  -5   7   4       49.97       34.55      9.83 o 
  -4   7   4     1558.80     1543.38     14.83 o 
  -3   7   4      490.68      493.02     10.64 o 
  -2   7   4     2659.68     2678.18     18.30 o 
  -1   7   4       97.73      124.18     11.02 o 
   0   7   4     2146.42     2036.13     18.09 o 
   1   7   4     1206.77     1210.56     14.50 o 
   2   7   4     1262.52     1238.95     11.71 o 
   3   7   4      723.73      638.35     10.49 o 
   4   7   4      671.03      680.42     10.22 o 
   5   7   4      629.76      602.23      9.79 o 
   6   7   4     1480.27     1464.46     15.42 o 
   7   7   4      163.21      171.70     11.09 o 
   8   7   4      539.42      535.29     20.27 o 
   9   7   4      135.96      125.21     33.17 o 
 -10   8   4      111.83      101.63     27.43 o 
  -9   8   4        2.11        1.86     18.54 o 
  -8   8   4     1784.33     1811.86     21.65 o 
  -7   8   4       29.58       46.38     16.00 o 
  -6   8   4     1188.56     1144.17     13.38 o 
  -5   8   4      773.35      926.16     13.11 o 
  -4   8   4        8.60       22.98     10.51 o 
  -3   8   4      232.68      225.42     10.31 o 
  -2   8   4      339.51      383.36     10.72 o 
  -1   8   4      835.89      816.59     16.21 o 
   0   8   4      445.31      456.44     13.34 o 
   1   8   4      110.98       94.87      7.34 o 
   2   8   4      168.52      189.87     10.58 o 
   3   8   4      951.72      918.13     11.74 o 
   4   8   4      194.33      224.46     10.15 o 
   5   8   4     1861.18     1932.59     15.73 o 
   6   8   4     1983.02     1960.29     22.12 o 
   7   8   4      482.05      506.91     14.73 o 
   8   8   4      113.17      101.75     18.51 o 
   9   8   4       73.32       88.03     34.89 o 
 -10   9   4        1.98        8.70     29.66 o 
  -9   9   4       19.46       19.01     22.02 o 
  -8   9   4      285.10      283.27     13.37 o 
  -7   9   4      126.97      124.71     12.54 o 
  -6   9   4      121.66      115.81     14.31 o 
  -5   9   4        9.12       15.46     11.11 o 
  -4   9   4        5.71        5.73     10.52 o 
  -3   9   4       20.09       25.93     11.23 o 
  -2   9   4        4.31       10.02     11.59 o 
  -1   9   4       45.62       42.17     14.04 o 
   0   9   4      529.23      586.30     12.87 o 
   1   9   4     1165.04     1311.72     11.75 o 
   2   9   4      110.95      116.37      7.29 o 
   3   9   4       19.94       11.94     10.03 o 
   4   9   4      182.95      194.56     10.88 o 
   5   9   4        0.11       -1.26     11.07 o 
   6   9   4      256.69      239.31      9.73 o 
   7   9   4       11.86       18.68     15.33 o 
   8   9   4       27.10       10.74     17.41 o 
 -10  10   4       59.67       77.70     28.41 o 
  -9  10   4       87.58       48.54     23.69 o 
  -8  10   4        7.99       17.63     16.93 o 
  -7  10   4      513.02      452.89     14.72 o 
  -6  10   4      478.37      436.16     17.03 o 
  -5  10   4      424.75      392.75     12.05 o 
  -4  10   4      217.77      203.31     12.19 o 
  -3  10   4      429.14      361.37     12.83 o 
  -2  10   4      633.53      593.18     13.86 o 
  -1  10   4      559.88      499.65     14.41 o 
   0  10   4     2189.47     2342.92     22.15 o 
   1  10   4       14.10        7.86      7.60 o 
   2  10   4       44.28       43.03     10.58 o 
   3  10   4      580.41      649.36     13.77 o 
   4  10   4      876.02      882.24     13.83 o 
   5  10   4      657.69      680.37     13.97 o 
   6  10   4     1051.57     1069.21     13.90 o 
   7  10   4      221.59      220.87     17.36 o 
   8  10   4       20.45       22.02     18.63 o 
 -10  11   4        0.03       19.42     27.61 o 
  -9  11   4        3.42       -7.79     22.94 o 
  -8  11   4       25.43       24.31     15.13 o 
  -7  11   4       90.02       88.27     13.68 o 
  -6  11   4      266.11      292.81     14.57 o 
  -5  11   4        1.87        1.88     12.95 o 
  -4  11   4      268.09      251.00     10.70 o 
  -3  11   4      160.10      166.14     11.23 o 
  -2  11   4      110.98       96.96     14.04 o 
  -1  11   4      162.09      168.15     11.39 o 
   0  11   4      843.02      832.27     13.95 o 
   1  11   4        4.38        8.75      8.00 o 
   2  11   4      982.34      906.86     12.57 o 
   3  11   4        6.81        7.82      7.61 o 
   4  11   4      764.83      716.98     14.55 o 
   5  11   4      702.86      649.74     14.37 o 
   6  11   4      379.56      335.26     14.80 o 
   7  11   4      222.29      219.81     19.45 o 
   8  11   4      197.45      166.01     20.60 o 
  -9  12   4        0.33       -9.54     23.02 o 
  -8  12   4      224.18      279.73     18.92 o 
  -7  12   4       13.19        1.11     15.65 o 
  -6  12   4      274.78      324.12     13.35 o 
  -5  12   4        3.71        6.59      9.14 o 
  -4  12   4      676.99      700.54     12.90 o 
  -3  12   4       33.59       24.37      9.66 o 
  -2  12   4      365.75      373.60      9.63 o 
  -1  12   4       36.47       81.71     10.75 o 
   0  12   4       53.82       35.37     11.15 o 
   1  12   4      141.39      178.35      8.70 o 
   2  12   4       19.56       28.28     10.77 o 
   3  12   4       46.86       51.98      9.71 o 
   4  12   4       94.03       96.18     14.63 o 
   5  12   4       33.93       36.56     13.13 o 
   6  12   4       12.75       20.21     15.86 o 
   7  12   4      114.88       98.57     19.05 o 
   8  12   4        0.51       14.15     23.88 o 
  -9  13   4       30.25       16.42     22.70 o 
  -8  13   4       38.98       28.88     22.13 o 
  -7  13   4       21.66       28.19     19.03 o 
  -6  13   4        0.31       -2.57     13.98 o 
  -5  13   4      122.75      122.02     13.46 o 
  -4  13   4      442.08      440.50     10.43 o 
  -3  13   4      199.00      193.80     10.01 o 
  -2  13   4      408.71      414.70     10.90 o 
  -1  13   4      197.88      184.24     11.63 o 
   0  13   4        0.79        7.25     11.35 o 
   1  13   4      248.74      205.16      9.99 o 
   2  13   4      180.54      174.46      9.31 o 
   3  13   4      320.07      313.07     12.75 o 
   4  13   4      230.57      263.53     15.58 o 
   5  13   4      418.01      434.57     15.71 o 
   6  13   4      125.67      106.06     17.60 o 
   7  13   4       10.82       10.87     19.71 o 
   8  13   4        3.31       -1.76     24.92 o 
  -9  14   4       65.75       59.74     29.96 o 
  -8  14   4       82.99       86.73     23.97 o 
  -7  14   4      227.20      252.41     20.05 o 
  -6  14   4        9.22        6.54     14.08 o 
  -5  14   4      757.30      742.22     13.75 o 
  -4  14   4        4.70       13.08     14.05 o 
  -3  14   4      384.48      401.67     15.67 o 
  -2  14   4      518.83      621.53     12.57 o 
  -1  14   4      332.11      283.23      9.14 o 
   0  14   4      717.39      797.16     16.39 o 
   1  14   4      157.80      156.01      7.73 o 
   2  14   4      329.08      335.53     11.30 o 
   3  14   4      293.00      344.40     15.09 o 
   4  14   4      543.11      547.00     12.29 o 
   5  14   4        4.49       -2.55     14.98 o 
   6  14   4      284.84      318.60     19.08 o 
   7  14   4       20.52       24.89     24.27 o 
  -8  15   4        3.05       10.59     24.04 o 
  -7  15   4       13.00       31.92     22.44 o 
  -6  15   4        0.24       12.28     22.30 o 
  -5  15   4        1.12        1.97     17.20 o 
  -4  15   4        0.83        8.78     15.16 o 
  -3  15   4       33.67       48.51     13.56 o 
  -2  15   4      226.62      217.33     12.04 o 
  -1  15   4      203.44      183.30     10.13 o 
   0  15   4      189.73      217.46     16.83 o 
   1  15   4      361.75      286.67     12.87 o 
   2  15   4        1.94        8.71     11.22 o 
   3  15   4      239.47      237.70     15.41 o 
   4  15   4        4.09       -5.65     12.31 o 
   5  15   4      158.97      132.80     19.95 o 
   6  15   4       15.29       22.20     20.09 o 
   7  15   4       48.25       27.88     26.80 o 
  -8  16   4        1.19       20.95     28.59 o 
  -7  16   4       75.16       46.01     22.89 o 
  -6  16   4       60.06       56.33     22.35 o 
  -5  16   4        0.03        0.26     18.87 o 
  -4  16   4       11.37       11.35     14.66 o 
  -3  16   4        1.12       12.23     14.59 o 
  -2  16   4      152.51      157.12     12.66 o 
  -1  16   4      142.56      108.69      8.34 o 
   0  16   4        4.59        9.25      6.75 o 
   1  16   4      138.77      149.97      8.34 o 
   2  16   4        4.26       14.01     11.91 o 
   3  16   4        1.32        7.49     16.12 o 
   4  16   4        0.40       -1.04     19.41 o 
   5  16   4       18.99       20.87     19.59 o 
   6  16   4        6.63       -5.47     22.02 o 
  -8  17   4       10.55        4.95     28.04 o 
  -7  17   4        1.28       -1.47     27.23 o 
  -6  17   4       42.46       55.58     23.91 o 
  -5  17   4       32.34       17.11     19.06 o 
  -4  17   4       33.58       44.28     15.80 o 
  -3  17   4       16.34       18.25     14.93 o 
  -2  17   4       41.78       31.69     13.19 o 
  -1  17   4      644.00      600.34     16.15 o 
   0  17   4       71.26       62.62      7.70 o 
   1  17   4      103.85      104.98      8.77 o 
   2  17   4      105.21       92.85     12.75 o 
   3  17   4       31.62       41.71     19.36 o 
   4  17   4        6.05        3.17     22.23 o 
   5  17   4       77.31       78.08     24.99 o 
   6  17   4        1.95       10.64     32.19 o 
  -7  18   4      121.83      132.61     27.54 o 
  -6  18   4        9.84        3.63     23.50 o 
  -5  18   4      104.00       99.08     22.54 o 
  -4  18   4        5.80       27.66     21.98 o 
  -3  18   4      159.49      164.07     19.79 o 
  -2  18   4       13.05       19.32     13.57 o 
  -1  18   4       64.09       35.69     10.32 o 
   0  18   4      141.31      167.04      8.60 o 
   1  18   4       14.54       17.05      9.18 o 
   2  18   4      233.65      270.60     21.27 o 
   3  18   4       49.12       40.69     22.18 o 
   4  18   4      250.87      255.18     23.12 o 
   5  18   4       19.99       35.89     25.94 o 
  -6  19   4        2.46       10.24     27.98 o 
  -5  19   4       40.68       50.06     23.09 o 
  -4  19   4       10.35       12.14     22.38 o 
  -3  19   4      109.22      136.22     22.93 o 
  -2  19   4        2.04        3.68     20.63 o 
  -1  19   4       38.86       34.73     16.10 o 
   0  19   4       50.39       44.56     12.89 o 
   1  19   4      209.23      196.46     32.39 o 
   2  19   4        2.31       14.47     32.54 o 
   3  19   4      147.24      112.60     30.11 o 
   4  19   4        0.63       -6.04     27.57 o 
   5  19   4       37.54       37.83     26.44 o 
  -6  20   4        8.77       -1.69     27.15 o 
  -5  20   4        3.09       17.06     26.34 o 
  -4  20   4       12.42       10.61     22.54 o 
  -3  20   4        8.48        2.21     24.22 o 
  -2  20   4       93.03       87.86     26.87 o 
  -1  20   4       13.96       13.48     33.66 o 
   0  20   4        6.59      -10.42     31.15 o 
   1  20   4       13.70       18.24     33.72 o 
   2  20   4        2.75       20.63     34.05 o 
   3  20   4        3.91       10.68     29.97 o 
   4  20   4        0.16       18.87     30.29 o 
  -5  21   4       10.31       15.22     29.31 o 
  -4  21   4       32.19       34.76     26.67 o 
  -3  21   4       15.56       35.53     31.76 o 
  -2  21   4       23.90       61.54     29.80 o 
  -1  21   4        1.74       -1.58     30.46 o 
   0  21   4        9.12        0.21     33.62 o 
   1  21   4        7.38       15.66     36.64 o 
   2  21   4       25.67       52.11     33.14 o 
   3  21   4        0.09       25.09     33.07 o 
  -4  22   4       32.31       36.54     29.01 o 
  -3  22   4       27.55       25.50     30.44 o 
  -2  22   4        1.51        5.76     30.08 o 
  -1  22   4       35.75       37.77     30.98 o 
   0  22   4        4.00       33.09     40.96 o 
   1  22   4       28.86       34.12     35.82 o 
   2  22   4       22.26        3.70     35.92 o 
  -2  23   4        3.04       33.40     38.75 o 
  -1  23   4        0.16        3.53     50.00 o 
   0  23   4        3.91       -0.59     36.50 o 
   1  23   4        1.93       15.70     38.64 o 
 -11   1   5      125.52      133.69     35.54 o 
 -10   1   5       45.75       54.04     23.83 o 
  -9   1   5      735.37      734.78     15.76 o 
  -8   1   5      171.85      170.23     10.29 o 
  -7   1   5        5.57        9.29     10.83 o 
  -6   1   5     4257.16     4343.60     32.07 o 
  -5   1   5     1562.54     1447.31     12.79 o 
  -4   1   5      491.26      491.31     10.56 o 
  -3   1   5     3464.47     3514.51     27.68 o 
  -2   1   5      290.25      297.71      9.18 o 
  -1   1   5     5824.00     5730.71     32.28 o 
   0   1   5      228.12      261.18     11.32 o 
   1   1   5     1658.75     1593.03     15.59 o 
   2   1   5     1136.03     1140.14      9.25 o 
   3   1   5     2278.98     2148.58     12.51 o 
   4   1   5       87.25       93.60      7.75 o 
   5   1   5     1461.01     1415.17     11.20 o 
   6   1   5       57.81       52.25      8.20 o 
   7   1   5      138.94      174.84     15.32 o 
   8   1   5       82.53       69.72     18.16 o 
   9   1   5       36.78       43.34     28.22 o 
 -11   2   5       87.24      108.22     36.21 o 
 -10   2   5       69.67       91.68     23.65 o 
  -9   2   5       53.89       53.58     13.46 o 
  -8   2   5      108.85      162.04     14.07 o 
  -7   2   5       33.60       14.39     11.34 o 
  -6   2   5      243.35      245.98      9.69 o 
  -5   2   5      106.97      135.33      9.20 o 
  -4   2   5     1144.77     1275.08     12.71 o 
  -3   2   5        6.12        7.01      9.90 o 
  -2   2   5      701.97      654.98     10.63 o 
  -1   2   5      329.43      350.43      9.46 o 
   0   2   5     1454.83     1313.21     14.14 o 
   1   2   5     1246.32     1182.11     13.49 o 
   2   2   5     1819.40     1741.70     10.86 o 
   3   2   5     1069.67     1057.18      9.37 o 
   4   2   5     1777.47     1834.88     11.30 o 
   5   2   5     1034.29     1016.20      9.99 o 
   6   2   5       96.23      100.59      9.67 o 
   7   2   5      923.96      935.09     18.50 o 
   8   2   5      171.45      179.75     18.61 o 
   9   2   5      258.49      247.03     25.85 o 
 -11   3   5       17.47       -2.67     35.16 o 
 -10   3   5       95.42      101.22     23.17 o 
  -9   3   5       30.09       27.50     12.95 o 
  -8   3   5      244.40      283.27     14.79 o 
  -7   3   5      242.74      250.74     12.13 o 
  -6   3   5        8.14        8.53      7.03 o 
  -5   3   5     1098.10     1158.76     12.62 o 
  -4   3   5       99.81       92.36      9.67 o 
  -3   3   5      891.00      946.57     12.34 o 
  -2   3   5       26.26       35.20      9.66 o 
  -1   3   5     4674.56     4491.28     24.36 o 
   0   3   5     1527.84     1358.00     14.94 o 
   1   3   5     5220.43     5213.94     35.82 o 
   2   3   5        9.19        9.88      7.20 o 
   3   3   5      118.10      102.83      8.32 o 
   4   3   5       17.62       22.25      6.43 o 
   5   3   5     1347.60     1365.38     11.21 o 
   6   3   5      280.32      289.13     10.63 o 
   7   3   5      510.76      518.48     12.17 o 
   8   3   5        0.51       -6.35     19.90 o 
   9   3   5       29.28       36.93     28.60 o 
 -11   4   5        0.63       15.44     32.74 o 
 -10   4   5       38.79       64.25     23.53 o 
  -9   4   5      402.41      431.85     19.52 o 
  -8   4   5      863.30      894.33     16.30 o 
  -7   4   5      529.49      517.38     14.16 o 
  -6   4   5        3.50       -4.59      6.72 o 
  -5   4   5       98.54      131.12      9.14 o 
  -4   4   5       85.48       86.48      9.10 o 
  -3   4   5       86.11       87.13     10.02 o 
  -2   4   5     1238.47     1286.01     11.29 o 
  -1   4   5     7617.64     7653.35     24.26 o 
   0   4   5      544.23      565.17     13.69 o 
   1   4   5      779.48      749.60      9.26 o 
   2   4   5       17.55       12.68      8.96 o 
   3   4   5      348.29      377.33      8.52 o 
   4   4   5      985.20     1001.49      9.13 o 
   5   4   5      155.42      171.52      6.19 o 
   6   4   5       91.60       79.06      9.87 o 
   7   4   5      284.77      266.26     12.45 o 
   8   4   5       89.21       99.16     24.40 o 
   9   4   5        1.00       -2.15     28.23 o 
 -11   5   5       68.60       53.09     35.53 o 
 -10   5   5       61.48       65.88     26.20 o 
  -9   5   5      233.57      228.57     20.38 o 
  -8   5   5      323.29      310.29     10.41 o 
  -7   5   5      424.25      352.77     10.08 o 
  -6   5   5     1222.81     1251.15     12.76 o 
  -5   5   5      230.89      198.69      9.04 o 
  -4   5   5      779.85      695.43     10.95 o 
  -3   5   5     1514.93     1570.81     13.26 o 
  -2   5   5     3047.61     2834.40     17.15 o 
  -1   5   5      760.39      713.76     10.42 o 
   0   5   5     3907.69     3991.30     21.60 o 
   1   5   5      155.71      130.41      9.46 o 
   2   5   5     2111.61     2137.57     21.72 o 
   3   5   5     1226.85     1322.65     10.49 o 
   4   5   5      763.33      769.01     10.17 o 
   5   5   5      321.92      334.56      8.40 o 
   6   5   5      217.52      237.08     12.59 o 
   7   5   5       32.10       50.04     14.65 o 
   8   5   5      357.52      368.47     25.62 o 
   9   5   5       64.57       77.65     29.01 o 
 -10   6   5       19.42       39.81     25.98 o 
  -9   6   5        1.08       -1.57     12.54 o 
  -8   6   5       54.78       77.34     15.84 o 
  -7   6   5      129.75      148.35     10.58 o 
  -6   6   5       25.84       44.06      7.01 o 
  -5   6   5       57.63       50.06      9.27 o 
  -4   6   5      117.54      147.42      7.09 o 
  -3   6   5      114.75      103.11     10.46 o 
  -2   6   5      936.34      912.07     11.01 o 
  -1   6   5     2482.35     2568.23     17.60 o 
   0   6   5     1100.12     1103.28     13.02 o 
   1   6   5      625.69      603.37     10.85 o 
   2   6   5      425.91      414.96      7.65 o 
   3   6   5      426.64      455.44      9.00 o 
   4   6   5      350.51      319.62      8.72 o 
   5   6   5      510.94      513.53      9.18 o 
   6   6   5     1661.29     1568.17     14.45 o 
   7   6   5       58.21       62.95     15.00 o 
   8   6   5      216.38      221.29     25.88 o 
 -10   7   5        9.04       17.52     26.17 o 
  -9   7   5        2.23       -3.85     17.52 o 
  -8   7   5       69.51       77.80     16.36 o 
  -7   7   5       12.64       22.73     12.68 o 
  -6   7   5       24.20       10.21      8.83 o 
  -5   7   5       24.77       37.59      9.15 o 
  -4   7   5      249.33      304.56      9.99 o 
  -3   7   5      187.72      156.49      9.81 o 
  -2   7   5      201.05      216.73      8.11 o 
  -1   7   5      140.32      185.82     10.95 o 
   0   7   5      320.03      317.33      9.60 o 
   1   7   5      926.81     1014.50     11.47 o 
   2   7   5      252.90      249.06      8.43 o 
   3   7   5       17.53       25.80      7.25 o 
   4   7   5      105.92      123.84     10.43 o 
   5   7   5       17.37       11.57      9.74 o 
   6   7   5       29.79       21.67     13.50 o 
   7   7   5       32.56       29.06     14.77 o 
   8   7   5        4.71        6.46     25.17 o 
 -10   8   5       15.77       22.51     23.92 o 
  -9   8   5       31.74       40.74     17.91 o 
  -8   8   5      105.51      115.66     10.46 o 
  -7   8   5      291.88      325.10     17.10 o 
  -6   8   5       64.57       76.37     10.85 o 
  -5   8   5      114.91      114.10      9.75 o 
  -4   8   5      316.56      375.46     10.90 o 
  -3   8   5      193.89      206.03      9.54 o 
  -2   8   5        3.29        5.94      8.79 o 
  -1   8   5        1.71        3.29     10.47 o 
   0   8   5      184.27      165.52     12.28 o 
   1   8   5       52.27       62.87     10.45 o 
   2   8   5      219.08      257.75     10.89 o 
   3   8   5      271.13      244.12     10.99 o 
   4   8   5       73.59       79.51     11.09 o 
   5   8   5     1418.23     1308.75     13.81 o 
   6   8   5      352.29      357.33      8.73 o 
   7   8   5       25.42       31.93     16.92 o 
   8   8   5      149.03      126.63     23.28 o 
 -10   9   5      136.06      122.86     24.49 o 
  -9   9   5       31.58       35.03     18.43 o 
  -8   9   5     1137.45     1118.19     21.54 o 
  -7   9   5     2082.33     2092.22     25.66 o 
  -6   9   5      610.96      585.27     14.60 o 
  -5   9   5      237.35      249.17     14.57 o 
  -4   9   5      653.60      687.13     12.24 o 
  -3   9   5       54.27       63.18      9.97 o 
  -2   9   5     2112.73     2125.91     19.57 o 
  -1   9   5      184.85      191.45     11.46 o 
   0   9   5     1340.02     1377.92     20.26 o 
   1   9   5      797.00      844.67     13.35 o 
   2   9   5      624.50      662.41     12.73 o 
   3   9   5      243.98      247.89     12.05 o 
   4   9   5     1272.36     1347.35     16.05 o 
   5   9   5      234.40      231.35     12.01 o 
   6   9   5       68.86       80.77     11.71 o 
   7   9   5       42.23       43.82     17.21 o 
   8   9   5       75.10       88.99     22.10 o 
 -10  10   5        0.85        1.69     29.02 o 
  -9  10   5        1.77        5.67     21.56 o 
  -8  10   5        1.13       -2.88     18.75 o 
  -7  10   5       84.21       57.01      8.71 o 
  -6  10   5      189.75      187.16     14.74 o 
  -5  10   5      424.42      454.52     15.01 o 
  -4  10   5       14.19        0.70     11.50 o 
  -3  10   5      869.02      908.76     13.95 o 
  -2  10   5      141.76      156.06     12.13 o 
  -1  10   5      119.22      129.24     12.29 o 
   0  10   5      450.58      467.56     12.82 o 
   1  10   5      142.75      149.73      8.95 o 
   2  10   5      162.75      159.12     15.73 o 
   3  10   5      464.45      457.09     13.64 o 
   4  10   5      226.33      235.95     12.54 o 
   5  10   5       50.83       58.42     12.38 o 
   6  10   5      240.73      227.64     13.79 o 
   7  10   5        4.21        2.66     18.04 o 
   8  10   5      123.08      112.96     22.21 o 
 -10  11   5        2.06        5.41     29.54 o 
  -9  11   5       12.28       22.78     21.23 o 
  -8  11   5       30.44       27.98     21.63 o 
  -7  11   5      368.99      299.34     14.11 o 
  -6  11   5        0.23       -2.15     15.30 o 
  -5  11   5      114.96       77.40     17.28 o 
  -4  11   5       39.68       48.43     14.55 o 
  -3  11   5      278.95      231.55     14.49 o 
  -2  11   5        1.43       14.28     12.07 o 
  -1  11   5      205.62      200.04     13.76 o 
   0  11   5        9.80       10.11     10.90 o 
   1  11   5      106.79       93.79      9.49 o 
   2  11   5      128.73      130.51      8.54 o 
   3  11   5      405.50      435.27     13.72 o 
   4  11   5        0.19        3.22     14.21 o 
   5  11   5       85.91      130.85     13.40 o 
   6  11   5       27.71       24.47     15.72 o 
   7  11   5       71.92       82.07     18.79 o 
   8  11   5        1.15       -1.57     26.87 o 
  -9  12   5       18.33       13.05     24.25 o 
  -8  12   5       89.90      101.96     22.18 o 
  -7  12   5      215.56      209.39     18.29 o 
  -6  12   5      115.91      119.95     17.10 o 
  -5  12   5        6.13       10.20     16.03 o 
  -4  12   5      104.15      106.49     17.41 o 
  -3  12   5        1.67       -7.39     15.83 o 
  -2  12   5      419.39      388.17     18.50 o 
  -1  12   5       47.14       48.78     12.67 o 
   0  12   5     1110.35     1017.13     16.58 o 
   1  12   5        5.41        1.33     11.01 o 
   2  12   5      165.86      168.77     10.59 o 
   3  12   5      256.93      243.68     14.49 o 
   4  12   5      216.06      205.88     15.23 o 
   5  12   5       72.69       74.96     15.33 o 
   6  12   5       93.13       81.47     16.62 o 
   7  12   5       55.30       72.49     20.57 o 
  -9  13   5       10.79       27.30     31.10 o 
  -8  13   5       32.02       53.99     23.46 o 
  -7  13   5       43.59       42.46     21.59 o 
  -6  13   5      119.87      148.74     13.04 o 
  -5  13   5      132.00      143.34     16.21 o 
  -4  13   5      267.02      290.34     16.26 o 
  -3  13   5      190.65      246.83     19.07 o 
  -2  13   5      414.76      475.27     14.18 o 
  -1  13   5       89.65      122.28     13.73 o 
   0  13   5      455.01      503.17     15.85 o 
   1  13   5       48.16       76.24     14.12 o 
   2  13   5      185.73      194.71     10.04 o 
   3  13   5      257.14      318.16     14.62 o 
   4  13   5      128.64      142.47     14.46 o 
   5  13   5        7.65       16.85     16.95 o 
   6  13   5      128.29      152.06     20.67 o 
   7  13   5       93.41      100.15     21.22 o 
  -9  14   5       37.60       51.16     29.49 o 
  -8  14   5       19.45       26.58     26.98 o 
  -7  14   5       53.07       70.12     21.76 o 
  -6  14   5        9.25       14.37     16.34 o 
  -5  14   5       79.40       87.74     14.36 o 
  -4  14   5        0.56       -3.57      9.81 o 
  -3  14   5      255.89      250.35     11.46 o 
  -2  14   5       66.62       66.20     12.88 o 
  -1  14   5        9.17       28.95     14.74 o 
   0  14   5       55.05       54.20     15.89 o 
   1  14   5      154.78      168.95     15.49 o 
   2  14   5       51.40       55.90     14.05 o 
   3  14   5       55.51       44.43      6.22 o 
   4  14   5       40.24       37.90     14.65 o 
   5  14   5        8.35       14.84     18.36 o 
   6  14   5        4.74        6.88     21.15 o 
   7  14   5        1.19        8.05     24.56 o 
  -8  15   5        0.89        9.71     29.02 o 
  -7  15   5      155.23      146.02     27.27 o 
  -6  15   5       29.64       17.28     14.88 o 
  -5  15   5      190.29      167.09     10.27 o 
  -4  15   5        0.69       -4.67     18.24 o 
  -3  15   5       79.09       72.48     14.50 o 
  -2  15   5       56.35       67.16     11.81 o 
  -1  15   5      456.83      446.67     16.12 o 
   0  15   5       44.54       33.05     15.98 o 
   1  15   5      554.97      562.88     17.36 o 
   2  15   5       42.85       43.80     15.14 o 
   3  15   5      318.03      323.20     10.57 o 
   4  15   5        4.65        5.31     20.59 o 
   5  15   5        2.49        1.31     20.39 o 
   6  15   5        6.83       20.48     25.56 o 
  -8  16   5       19.32       24.87     27.10 o 
  -7  16   5       40.01       42.07     27.23 o 
  -6  16   5      282.15      282.36     24.58 o 
  -5  16   5       20.18       24.18     20.54 o 
  -4  16   5      509.76      456.59     19.69 o 
  -3  16   5      185.91      153.74     20.78 o 
  -2  16   5       59.99       38.63     21.38 o 
  -1  16   5      715.38      674.73     18.08 o 
   0  16   5        1.06        1.02     18.52 o 
   1  16   5        5.23       14.70     17.95 o 
   2  16   5      171.10      142.04     15.07 o 
   3  16   5      101.68       83.47     20.55 o 
   4  16   5      298.93      289.88     23.71 o 
   5  16   5       69.53       67.56     21.33 o 
   6  16   5        4.28       19.93     29.28 o 
  -7  17   5       20.94       28.06     27.88 o 
  -6  17   5        6.78       19.66     23.71 o 
  -5  17   5       85.99      123.22     24.92 o 
  -4  17   5       17.40       24.70     23.36 o 
  -3  17   5      451.81      509.70     22.22 o 
  -2  17   5        6.01       -8.88     20.53 o 
  -1  17   5       50.61       58.80     16.46 o 
   0  17   5        6.88        5.52     19.36 o 
   1  17   5       12.43       11.33     19.36 o 
   2  17   5       40.89       35.01     13.66 o 
   3  17   5       96.83      127.20     21.70 o 
   4  17   5        9.44       -1.96     28.63 o 
   5  17   5      136.28      145.04     28.40 o 
  -7  18   5        9.09        6.06     29.75 o 
  -6  18   5       13.75       34.97     26.18 o 
  -5  18   5       98.17       78.39     24.30 o 
  -4  18   5        0.13        3.69     23.76 o 
  -3  18   5        1.65        5.64     23.08 o 
  -2  18   5       32.77       19.62     24.73 o 
  -1  18   5      173.98      176.74     25.13 o 
   0  18   5       22.89       30.98     23.93 o 
   1  18   5       64.90       26.48     29.25 o 
   2  18   5        2.02        0.64     29.69 o 
   3  18   5       30.34       14.34     26.86 o 
   4  18   5       10.37       12.21     28.18 o 
   5  18   5        4.20        4.69     30.13 o 
  -6  19   5       14.67       26.91     34.07 o 
  -5  19   5       73.07       57.05     25.77 o 
  -4  19   5       14.87        5.20     26.36 o 
  -3  19   5       25.72       19.37     27.55 o 
  -2  19   5       26.50       22.26     31.07 o 
  -1  19   5        3.88       16.95     27.71 o 
   0  19   5       19.98       37.89     28.79 o 
   1  19   5        3.61      -11.18     32.67 o 
   2  19   5       63.06       74.89     28.68 o 
   3  19   5        1.54       20.71     29.97 o 
   4  19   5       27.67       54.48     31.73 o 
  -5  20   5        6.16       11.05     26.28 o 
  -4  20   5        5.51       -2.45     28.60 o 
  -3  20   5        2.16        6.22     28.31 o 
  -2  20   5       36.77       21.48     31.82 o 
  -1  20   5        1.05       16.63     30.11 o 
   0  20   5       22.56       23.94     30.51 o 
   1  20   5        9.32        1.49     41.19 o 
   2  20   5       53.77       35.59     35.88 o 
   3  20   5        0.26       31.45     29.28 o 
  -4  21   5        0.78        4.91     32.62 o 
  -3  21   5       17.70        8.08     27.05 o 
  -2  21   5       16.57       42.40     36.16 o 
  -1  21   5       23.60       57.05     30.19 o 
   0  21   5        1.59        2.24     37.06 o 
   1  21   5       21.34       55.46     41.14 o 
   2  21   5        4.55       17.67     32.88 o 
  -3  22   5        0.71        9.92     29.15 o 
  -2  22   5        1.45       -9.95     30.74 o 
  -1  22   5        0.10       10.33     39.57 o 
   0  22   5        1.21       -4.74     38.35 o 
   1  22   5        2.10       -1.32     41.49 o 
 -11   0   6       18.41       36.86     37.92 o 
 -10   0   6       36.09       51.04     35.61 o 
  -9   0   6      126.62      139.95     33.89 o 
  -8   0   6     2062.48     2022.16     49.52 o 
  -7   0   6      235.04      257.76     23.17 o 
  -6   0   6      566.31      541.46     20.75 o 
  -5   0   6      547.62      568.87     16.91 o 
  -4   0   6      101.88       97.61     13.90 o 
  -3   0   6       17.21       29.78     11.42 o 
  -2   0   6    39386.20    39806.95    284.94 o 
  -1   0   6     6155.28     6159.98     53.58 o 
   0   0   6    16555.54    17115.62     92.09 o 
   1   0   6      190.25      237.24     18.73 o 
   2   0   6      159.09      128.31     12.82 o 
   3   0   6      145.14      173.60     11.32 o 
   4   0   6        9.08       14.81     12.63 o 
   5   0   6       70.31       66.78     14.31 o 
   6   0   6      417.95      452.03     12.27 o 
   7   0   6       29.70       38.35     23.35 o 
   8   0   6       39.36       46.66     31.52 o 
 -11   1   6       83.18       89.39     25.73 o 
 -10   1   6        0.58       -1.52     23.64 o 
  -9   1   6      266.16      274.51     24.36 o 
  -8   1   6        0.58       -1.58     10.39 o 
  -7   1   6      115.21      129.76     11.21 o 
  -6   1   6      538.48      590.26     15.69 o 
  -5   1   6      360.21      385.32     12.03 o 
  -4   1   6      591.40      680.82     10.33 o 
  -3   1   6       58.00       56.16      9.34 o 
  -2   1   6     1084.32     1136.80     15.52 o 
  -1   1   6        8.25       32.79      8.50 o 
   0   1   6     3256.01     3346.04     19.89 o 
   1   1   6      321.46      280.55      9.23 o 
   2   1   6     1085.67     1068.10     10.86 o 
   3   1   6        5.79        7.47      7.74 o 
   4   1   6      506.86      449.07      9.79 o 
   5   1   6       23.52       25.99      9.94 o 
   6   1   6      651.57      630.90      8.47 o 
   7   1   6        5.52       -1.65     16.36 o 
   8   1   6      207.91      232.20     20.79 o 
 -11   2   6        6.68        4.36     26.76 o 
 -10   2   6       57.76       73.06     26.46 o 
  -9   2   6        4.08       13.39     24.71 o 
  -8   2   6        5.31       -0.49      9.15 o 
  -7   2   6      139.32      119.49     16.46 o 
  -6   2   6      227.70      245.13     11.01 o 
  -5   2   6        5.66        0.74     10.76 o 
  -4   2   6      187.92      235.27     11.09 o 
  -3   2   6        1.62       -0.19      9.87 o 
  -2   2   6      205.43      227.83      9.18 o 
  -1   2   6     2641.00     2491.24     22.99 o 
   0   2   6       67.03       86.76     12.85 o 
   1   2   6       16.13       12.35     10.78 o 
   2   2   6       31.49       39.98      6.79 o 
   3   2   6       21.01       17.29      8.32 o 
   4   2   6       52.31       54.44      9.23 o 
   5   2   6       51.21       41.50      8.51 o 
   6   2   6      225.35      200.34      5.88 o 
   7   2   6       45.96       56.33     17.62 o 
   8   2   6        2.39        9.57     23.16 o 
 -11   3   6       50.33       59.26     30.12 o 
 -10   3   6        0.40        0.53     25.69 o 
  -9   3   6      109.99      130.98     23.14 o 
  -8   3   6        1.83       14.97     19.36 o 
  -7   3   6        4.43        4.36     10.62 o 
  -6   3   6      322.15      369.92     11.32 o 
  -5   3   6      843.30      916.42     12.36 o 
  -4   3   6        2.26        2.91     10.42 o 
  -3   3   6     1023.95     1040.35     15.24 o 
  -2   3   6      296.03      293.03     10.15 o 
  -1   3   6     1509.07     1536.34     15.70 o 
   0   3   6      263.76      251.33     10.64 o 
   1   3   6       96.79       76.82      6.75 o 
   2   3   6      284.01      309.64     10.01 o 
   3   3   6     1724.02     1761.13     13.86 o 
   4   3   6       40.93       35.68      7.36 o 
   5   3   6     1245.78     1243.45     13.06 o 
   6   3   6      189.88      169.31      7.50 o 
   7   3   6       70.26       79.77     16.87 o 
   8   3   6      222.18      232.12     22.26 o 
 -11   4   6       20.02       29.09     31.43 o 
 -10   4   6      102.12      125.95     26.15 o 
  -9   4   6       59.65       63.96     23.61 o 
  -8   4   6      349.60      332.37     15.51 o 
  -7   4   6       81.25       82.30      8.61 o 
  -6   4   6      965.21      996.74     12.93 o 
  -5   4   6      131.28      106.31      9.86 o 
  -4   4   6      589.82      596.71     11.71 o 
  -3   4   6      422.53      458.75     11.30 o 
  -2   4   6     2102.75     1965.92     17.11 o 
  -1   4   6      152.69      168.77     10.96 o 
   0   4   6     1342.82     1308.98     14.58 o 
   1   4   6      183.90      179.50      9.11 o 
   2   4   6     1777.76     1807.05     15.12 o 
   3   4   6        4.99        9.73      9.05 o 
   4   4   6      965.11     1013.35     13.00 o 
   5   4   6       55.40       55.52      9.75 o 
   6   4   6        2.16       -0.82     13.49 o 
   7   4   6      262.02      281.90     18.19 o 
   8   4   6       36.02       28.17     25.96 o 
 -10   5   6       30.40       41.10     27.91 o 
  -9   5   6        9.88       21.54     26.64 o 
  -8   5   6       80.19       89.77     16.04 o 
  -7   5   6      270.38      296.92      9.43 o 
  -6   5   6       73.50       66.92     10.50 o 
  -5   5   6      235.05      284.94     10.71 o 
  -4   5   6      152.20      220.87      9.54 o 
  -3   5   6      358.30      378.80     10.52 o 
  -2   5   6     1897.46     2095.17     25.12 o 
  -1   5   6      311.55      277.17     10.43 o 
   0   5   6       14.06       21.16     10.92 o 
   1   5   6      330.96      346.46     10.69 o 
   2   5   6       29.30       32.97      9.10 o 
   3   5   6       10.00        2.39      8.67 o 
   4   5   6      984.04      946.06     13.61 o 
   5   5   6       43.32       29.66      9.92 o 
   6   5   6      224.76      226.37     15.28 o 
   7   5   6        6.57       -0.77     19.48 o 
   8   5   6       29.04       22.43     26.72 o 
 -10   6   6        0.93       -9.68     27.10 o 
  -9   6   6       69.17       78.75     23.80 o 
  -8   6   6      253.10      189.53     17.57 o 
  -7   6   6      526.31      501.87     12.46 o 
  -6   6   6        1.02        7.34     10.35 o 
  -5   6   6      542.24      459.92     11.10 o 
  -4   6   6       32.94       56.50      9.76 o 
  -3   6   6      816.40      689.51     10.85 o 
  -2   6   6      118.43       97.46     10.50 o 
  -1   6   6      277.92      243.83      8.77 o 
   0   6   6      732.99      713.84     11.27 o 
   1   6   6       35.54       20.32      9.63 o 
   2   6   6        8.91       17.41      8.98 o 
   3   6   6      859.82      855.14     11.26 o 
   4   6   6       24.41       18.51      9.48 o 
   5   6   6       32.79       35.25      9.29 o 
   6   6   6      713.40      727.89     17.36 o 
   7   6   6       42.40       34.87     17.58 o 
   8   6   6       35.30       23.43     28.93 o 
 -10   7   6       88.43      121.87     27.43 o 
  -9   7   6       50.35       56.45     17.49 o 
  -8   7   6      290.67      306.24     11.87 o 
  -7   7   6      378.73      428.72     15.81 o 
  -6   7   6       55.40       85.96     10.56 o 
  -5   7   6      204.26      230.78     11.63 o 
  -4   7   6        1.67        0.95      8.74 o 
  -3   7   6      238.07      275.74     10.21 o 
  -2   7   6      469.66      473.58      9.28 o 
  -1   7   6      350.35      346.70     10.14 o 
   0   7   6      157.89      162.56      7.06 o 
   1   7   6     2013.59     1991.47     25.10 o 
   2   7   6      165.80      171.34      6.66 o 
   3   7   6     1488.63     1475.26     14.02 o 
   4   7   6       56.11       41.03      9.67 o 
   5   7   6      384.98      405.36      9.83 o 
   6   7   6      128.49      118.03      9.03 o 
   7   7   6      186.90      224.64     18.81 o 
   8   7   6       69.84       85.04     28.83 o 
 -10   8   6        0.55        7.34     26.91 o 
  -9   8   6       84.63      114.46     19.62 o 
  -8   8   6      798.13      781.61     22.28 o 
  -7   8   6       13.98       21.08     15.64 o 
  -6   8   6        9.30       13.42     10.56 o 
  -5   8   6      411.10      406.41     13.75 o 
  -4   8   6     1085.55     1215.32     16.06 o 
  -3   8   6     1740.91     2032.94     25.59 o 
  -2   8   6      169.00      204.75      9.61 o 
  -1   8   6     1393.84     1446.27     16.74 o 
   0   8   6        2.54        5.29      7.52 o 
   1   8   6     2180.45     2441.90     30.26 o 
   2   8   6      913.26      978.88     12.81 o 
   3   8   6       76.75       95.14      9.80 o 
   4   8   6       86.02       95.66     13.12 o 
   5   8   6        3.60        2.09     11.63 o 
   6   8   6      240.69      216.42     16.99 o 
   7   8   6       20.22       39.35     19.55 o 
   8   8   6       16.01       11.98     26.32 o 
 -10   9   6       12.31       26.60     26.60 o 
  -9   9   6       32.00       20.38     20.48 o 
  -8   9   6      247.33      284.61     21.31 o 
  -7   9   6        8.88       -0.27     16.90 o 
  -6   9   6       57.11       64.81     15.34 o 
  -5   9   6       74.34       84.01     13.66 o 
  -4   9   6       61.37       96.83     11.59 o 
  -3   9   6      109.04      111.39      9.70 o 
  -2   9   6        2.25        3.43     11.49 o 
  -1   9   6       13.03        9.63     11.00 o 
   0   9   6       36.43       43.75     10.17 o 
   1   9   6        4.24        7.24      8.56 o 
   2   9   6       58.44       49.26     10.89 o 
   3   9   6       25.63       36.74     14.55 o 
   4   9   6       17.10       10.72     12.63 o 
   5   9   6        7.91        4.84     12.30 o 
   6   9   6       70.45       48.71     19.01 o 
   7   9   6       28.02       32.24     19.41 o 
 -10  10   6       44.18       41.28     25.89 o 
  -9  10   6        9.59        5.85     20.66 o 
  -8  10   6       60.67       53.84     20.58 o 
  -7  10   6       15.19        7.43     20.07 o 
  -6  10   6       31.37       12.58     15.36 o 
  -5  10   6       41.18       28.30     12.67 o 
  -4  10   6      573.74      550.62     13.93 o 
  -3  10   6     1113.99     1095.68     18.83 o 
  -2  10   6      396.50      382.70     12.88 o 
  -1  10   6       86.21       81.50     11.70 o 
   0  10   6      730.95      675.23     13.16 o 
   1  10   6      304.50      346.41     12.82 o 
   2  10   6      414.58      417.17     13.53 o 
   3  10   6      349.58      379.31     16.00 o 
   4  10   6       20.20       23.90     14.54 o 
   5  10   6        8.97        8.25     12.96 o 
   6  10   6       10.61       38.42     19.19 o 
   7  10   6       11.34       19.71     20.18 o 
  -9  11   6        5.83       18.93     23.38 o 
  -8  11   6       97.58       94.22     21.33 o 
  -7  11   6      274.32      295.97     21.14 o 
  -6  11   6      190.85      202.15     16.15 o 
  -5  11   6        1.11        6.01     17.35 o 
  -4  11   6       88.69      105.29     15.14 o 
  -3  11   6       68.04       98.60     13.46 o 
  -2  11   6        6.07       20.15     13.85 o 
  -1  11   6      802.59      841.43     16.04 o 
   0  11   6       15.65        9.30     15.32 o 
   1  11   6      808.98      802.68     13.61 o 
   2  11   6        9.53       11.68     13.80 o 
   3  11   6      355.49      387.57     15.88 o 
   4  11   6      233.13      223.31     15.87 o 
   5  11   6        6.38       16.48     17.86 o 
   6  11   6       76.70       78.89     19.81 o 
   7  11   6      226.95      241.50     20.83 o 
  -9  12   6       72.89      101.73     22.32 o 
  -8  12   6        5.01        6.42     22.71 o 
  -7  12   6      228.10      278.02     20.63 o 
  -6  12   6      108.58       92.66     18.67 o 
  -5  12   6      535.73      564.42     24.06 o 
  -4  12   6       68.60       37.28     17.27 o 
  -3  12   6      270.20      313.94     19.10 o 
  -2  12   6       27.54       19.48     14.64 o 
  -1  12   6      176.23      233.85     15.77 o 
   0  12   6        1.63        0.58     14.55 o 
   1  12   6      137.94      172.32     11.58 o 
   2  12   6        9.72       11.52     17.07 o 
   3  12   6      117.91      138.25     15.55 o 
   4  12   6       18.36       21.21     15.58 o 
   5  12   6       49.81       57.30     18.64 o 
   6  12   6       32.29       35.23     20.78 o 
   7  12   6        2.12       21.68     23.12 o 
  -9  13   6       13.27        2.31     31.78 o 
  -8  13   6       34.26       32.86     22.37 o 
  -7  13   6        5.67        3.21     22.47 o 
  -6  13   6       24.49       15.09     18.61 o 
  -5  13   6        3.93        6.96     20.91 o 
  -4  13   6        6.12        4.83     19.68 o 
  -3  13   6       51.52       65.76     18.09 o 
  -2  13   6      184.06      160.63     17.78 o 
  -1  13   6       71.78       75.63     14.38 o 
   0  13   6      298.71      280.25     16.67 o 
   1  13   6      179.13      194.08     12.33 o 
   2  13   6      102.71      102.10      9.92 o 
   3  13   6      172.12      201.38     17.39 o 
   4  13   6      556.03      584.63     21.37 o 
   5  13   6      149.90      170.56     20.22 o 
   6  13   6       45.22       53.15     21.34 o 
  -8  14   6       30.04       45.89     29.72 o 
  -7  14   6       16.94        2.23     22.87 o 
  -6  14   6      193.63      203.39     19.23 o 
  -5  14   6       59.33       38.92     17.83 o 
  -4  14   6      674.00      651.44     22.47 o 
  -3  14   6       17.59       36.37     19.73 o 
  -2  14   6      400.83      430.19     16.16 o 
  -1  14   6      129.04      129.24     15.50 o 
   0  14   6       57.20       65.77     17.54 o 
   1  14   6        8.48       12.19     12.41 o 
   2  14   6      335.43      365.25     14.66 o 
   3  14   6       19.86       40.10     17.81 o 
   4  14   6       59.20       71.52     24.03 o 
   5  14   6       16.30       32.58     21.37 o 
   6  14   6       11.05       33.73     22.81 o 
  -8  15   6        1.04       16.75     32.44 o 
  -7  15   6       29.19       40.70     30.45 o 
  -6  15   6       16.55       51.16     24.32 o 
  -5  15   6       17.62       10.42     11.41 o 
  -4  15   6       38.99       49.84     13.51 o 
  -3  15   6       25.87       32.15     13.64 o 
  -2  15   6      197.34      196.39     14.92 o 
  -1  15   6        0.78        4.05     15.82 o 
   0  15   6      341.89      361.79     18.75 o 
   1  15   6        4.72        1.90     12.43 o 
   2  15   6      211.58      204.07     15.57 o 
   3  15   6        5.14        1.43     24.60 o 
   4  15   6      102.83      110.16     28.33 o 
   5  15   6        9.78       11.73     25.27 o 
   6  15   6       65.06       78.99     28.44 o 
  -8  16   6        4.84        9.77     30.72 o 
  -7  16   6        3.69       -3.19     27.46 o 
  -6  16   6       18.38       15.71     23.19 o 
  -5  16   6        2.38       10.14     26.63 o 
  -4  16   6        0.93        5.35     14.68 o 
  -3  16   6        0.52        4.74     11.40 o 
  -2  16   6        3.14        1.09     14.84 o 
  -1  16   6        0.04       -3.32     17.43 o 
   0  16   6      219.47      238.63     19.35 o 
   1  16   6        1.72       13.87     16.84 o 
   2  16   6        9.92        6.65     17.18 o 
   3  16   6        0.13       -9.54     27.61 o 
   4  16   6       28.15       14.10     28.01 o 
   5  16   6       15.42       17.47     25.05 o 
  -7  17   6        3.26       38.55     29.05 o 
  -6  17   6        0.42       -4.76     28.96 o 
  -5  17   6        5.34       -2.27     26.06 o 
  -4  17   6        3.90       -7.93     26.39 o 
  -3  17   6       32.13       28.84     22.58 o 
  -2  17   6       51.60       46.89     21.18 o 
  -1  17   6       22.50       25.45     22.88 o 
   0  17   6      340.60      328.76     20.52 o 
   1  17   6        0.09        7.11     25.48 o 
   2  17   6       18.86       10.84     34.34 o 
   3  17   6       20.58       37.67     30.80 o 
   4  17   6       13.70       -3.52     30.04 o 
   5  17   6       10.80       10.53     35.34 o 
  -6  18   6        1.60       21.91     29.18 o 
  -5  18   6        7.76       12.64     26.83 o 
  -4  18   6       22.80       31.24     28.22 o 
  -3  18   6       29.75       15.85     28.10 o 
  -2  18   6      125.27      132.52     26.84 o 
  -1  18   6      162.44      156.82     31.50 o 
   0  18   6      274.84      306.34     28.39 o 
   1  18   6        2.54       20.99     25.41 o 
   2  18   6       29.34       50.06     34.25 o 
   3  18   6        0.28       11.56     35.50 o 
   4  18   6        7.89       39.82     32.36 o 
  -6  19   6       12.77       23.90     32.84 o 
  -5  19   6        7.96        0.65     26.82 o 
  -4  19   6        9.46        1.36     29.52 o 
  -3  19   6       42.51       12.79     29.06 o 
  -2  19   6       37.59       38.67     28.87 o 
  -1  19   6       16.60       23.96     31.35 o 
   0  19   6       26.42       32.51     35.06 o 
   1  19   6        3.35        5.16     38.80 o 
   2  19   6       86.17       98.38     31.88 o 
   3  19   6       10.74        8.90     33.71 o 
  -5  20   6       35.12       43.54     26.95 o 
  -4  20   6       38.97       49.12     29.06 o 
  -3  20   6       29.44       34.78     30.53 o 
  -2  20   6        1.61       13.41     31.23 o 
  -1  20   6        7.58        4.54     29.93 o 
   0  20   6       10.25        7.14     39.40 o 
   1  20   6        4.94       32.64     37.32 o 
   2  20   6        0.14        3.41     40.72 o 
  -4  21   6        1.32        9.59     34.23 o 
  -3  21   6        1.12       -1.55     32.05 o 
  -2  21   6        0.81        6.26     27.87 o 
  -1  21   6       18.82       11.09     35.91 o 
   0  21   6        3.15       13.87     41.35 o 
   1  21   6       18.15       58.13     35.91 o 
  -1  22   6        0.56       19.60     46.85 o 
 -10   1   7       39.82       41.98     27.12 o 
  -9   1   7      134.23      129.71     25.58 o 
  -8   1   7        1.06       14.92     18.04 o 
  -7   1   7      420.53      406.72     22.25 o 
  -6   1   7      295.57      263.99     15.56 o 
  -5   1   7      636.92      574.44     12.77 o 
  -4   1   7      643.70      626.06     12.30 o 
  -3   1   7        5.05       14.23     10.40 o 
  -2   1   7      106.14       55.01     10.05 o 
  -1   1   7     3834.87     4120.16     33.78 o 
   0   1   7      274.91      314.51     14.00 o 
   1   1   7      221.27      192.17      9.84 o 
   2   1   7     1524.37     1429.59     14.26 o 
   3   1   7      299.23      293.61     10.38 o 
   4   1   7     1570.34     1480.92     16.52 o 
   5   1   7       65.49       61.44     11.04 o 
   6   1   7      134.00      117.76     12.56 o 
   7   1   7      148.17      141.56     19.05 o 
   8   1   7       63.86       89.47     26.73 o 
 -10   2   7       33.89       14.85     28.53 o 
  -9   2   7       16.23       31.56     25.75 o 
  -8   2   7        0.76        6.61     11.29 o 
  -7   2   7      148.86      211.40     22.25 o 
  -6   2   7      191.86      172.58     13.42 o 
  -5   2   7      551.69      731.88     14.40 o 
  -4   2   7       55.61       41.35     11.19 o 
  -3   2   7      532.17      591.47     13.31 o 
  -2   2   7     1304.36     1395.13     16.11 o 
  -1   2   7     2243.38     2327.76     26.19 o 
   0   2   7      179.99      226.45     14.36 o 
   1   2   7      966.62      963.09     15.79 o 
   2   2   7       25.22       36.20      8.25 o 
   3   2   7     2080.02     2245.71     13.44 o 
   4   2   7      221.17      210.26     11.61 o 
   5   2   7      476.84      541.59     11.97 o 
   6   2   7      253.36      232.94     11.08 o 
   7   2   7      258.40      288.55     23.24 o 
   8   2   7      223.11      211.60     26.93 o 
 -10   3   7       42.06       53.28     27.57 o 
  -9   3   7      137.61      133.50     26.75 o 
  -8   3   7       10.69        3.77     14.12 o 
  -7   3   7      239.51      240.47     13.42 o 
  -6   3   7        2.48       -1.21     11.86 o 
  -5   3   7       54.84       44.14     11.74 o 
  -4   3   7        2.50        5.36     10.54 o 
  -3   3   7      129.63      122.49     11.95 o 
  -2   3   7       19.59       23.39      9.77 o 
  -1   3   7       32.98       19.14      6.75 o 
   0   3   7      457.15      387.13     12.31 o 
   1   3   7       78.35       89.90     12.10 o 
   2   3   7      878.44      810.27     11.00 o 
   3   3   7      380.59      366.01     10.33 o 
   4   3   7      584.74      532.36     10.59 o 
   5   3   7       24.09       17.50      5.87 o 
   6   3   7       35.76       43.37     15.62 o 
   7   3   7        0.40        3.33     23.90 o 
   8   3   7       10.39       39.44     26.57 o 
 -10   4   7        6.22       18.90     29.43 o 
  -9   4   7      106.45       64.13     25.90 o 
  -8   4   7      283.92      291.86     11.17 o 
  -7   4   7      126.32      141.00     14.08 o 
  -6   4   7      170.07      187.65     12.88 o 
  -5   4   7       39.82       38.80     11.93 o 
  -4   4   7      270.43      276.23     11.45 o 
  -3   4   7      155.88      150.73     11.70 o 
  -2   4   7      133.97      129.30     10.23 o 
  -1   4   7        2.89        7.10     10.79 o 
   0   4   7      368.93      358.11     11.20 o 
   1   4   7       72.27       84.72      6.59 o 
   2   4   7       12.63       12.17      9.60 o 
   3   4   7      174.25      158.44     11.33 o 
   4   4   7       75.75       88.11     11.33 o 
   5   4   7        7.43       13.65     11.78 o 
   6   4   7      116.31      131.04     16.59 o 
   7   4   7        7.65       12.44     24.43 o 
 -10   5   7       89.59       71.68     29.48 o 
  -9   5   7       38.80       37.08     24.61 o 
  -8   5   7      132.89      111.22     18.75 o 
  -7   5   7       65.99       55.35     13.22 o 
  -6   5   7       80.58       65.66     12.69 o 
  -5   5   7      428.24      362.26     12.32 o 
  -4   5   7       92.00       81.24     11.58 o 
  -3   5   7      647.22      582.05     13.34 o 
  -2   5   7      471.66      427.83     12.51 o 
  -1   5   7       56.58       43.24     10.48 o 
   0   5   7      285.17      263.92     10.28 o 
   1   5   7      245.57      209.43     10.25 o 
   2   5   7       92.58       70.01     10.61 o 
   3   5   7      495.20      470.00     11.31 o 
   4   5   7       69.70       72.12     10.74 o 
   5   5   7       52.50       54.47     11.98 o 
   6   5   7       17.32       -3.58     17.27 o 
   7   5   7       90.57      105.06     24.53 o 
 -10   6   7        0.21        2.85     27.43 o 
  -9   6   7        4.64       -0.10     26.31 o 
  -8   6   7       99.59       73.31     14.63 o 
  -7   6   7       28.47        3.55     12.13 o 
  -6   6   7      415.46      472.26     14.04 o 
  -5   6   7       67.35       82.60     13.47 o 
  -4   6   7      283.74      368.19     12.39 o 
  -3   6   7      210.55      240.49     11.06 o 
  -2   6   7      507.72      616.14     13.46 o 
  -1   6   7        7.47       18.06     11.84 o 
   0   6   7      619.96      679.76     12.34 o 
   1   6   7      555.69      610.29     11.64 o 
   2   6   7      186.69      220.49     11.82 o 
   3   6   7      514.81      518.45     10.67 o 
   4   6   7       61.00       69.28     11.37 o 
   5   6   7      487.76      529.79     12.81 o 
   6   6   7       98.32      119.78     18.08 o 
   7   6   7      102.92      134.15     25.74 o 
 -10   7   7       11.95        8.66     27.67 o 
  -9   7   7      239.42      220.36     24.73 o 
  -8   7   7       92.56       88.59      9.69 o 
  -7   7   7      171.95      213.01     12.48 o 
  -6   7   7       27.74       20.36     13.30 o 
  -5   7   7      149.37      148.40     13.91 o 
  -4   7   7      672.44      540.30     13.65 o 
  -3   7   7        7.19       11.06      9.39 o 
  -2   7   7       21.18       38.28     10.71 o 
  -1   7   7       84.26       68.23      8.94 o 
   0   7   7       27.81       32.46      8.65 o 
   1   7   7      108.86      105.54     10.39 o 
   2   7   7       50.98       48.54     10.71 o 
   3   7   7       37.61       22.05     10.93 o 
   4   7   7        0.20       -2.95     10.37 o 
   5   7   7      280.89      294.56     12.45 o 
   6   7   7       33.20       31.16     19.52 o 
   7   7   7       17.61       20.34     24.20 o 
 -10   8   7       34.67       40.44     26.27 o 
  -9   8   7      138.21      114.52     25.32 o 
  -8   8   7      148.05      120.58     20.71 o 
  -7   8   7      130.71      136.90     11.17 o 
  -6   8   7      171.64      192.31     14.62 o 
  -5   8   7        0.42       12.70     14.92 o 
  -4   8   7      416.75      418.04     12.24 o 
  -3   8   7      194.40      236.61     11.00 o 
  -2   8   7       42.45       41.27      6.91 o 
  -1   8   7       42.88       38.23      8.86 o 
   0   8   7      595.70      568.44     11.69 o 
   1   8   7        0.99        5.77      9.81 o 
   2   8   7      295.97      292.61     10.72 o 
   3   8   7        1.33        3.97     11.14 o 
   4   8   7      193.83      195.71     10.99 o 
   5   8   7      107.57      104.10     16.51 o 
   6   8   7       60.76       49.23     18.46 o 
   7   8   7      100.22      106.63     24.73 o 
 -10   9   7        3.10       15.95     28.11 o 
  -9   9   7       23.24       21.23     24.80 o 
  -8   9   7      146.61      141.21     20.89 o 
  -7   9   7      130.56       86.28     13.03 o 
  -6   9   7      189.02      173.08     14.40 o 
  -5   9   7        8.26       18.12      9.79 o 
  -4   9   7        6.36        6.24     11.49 o 
  -3   9   7       27.14       25.44      9.28 o 
  -2   9   7        8.04       -0.54     14.08 o 
  -1   9   7      628.25      603.58     14.86 o 
   0   9   7      133.42      143.10     15.18 o 
   1   9   7        7.91        1.92     18.88 o 
   2   9   7       69.04       60.79     17.74 o 
   3   9   7      534.24      526.04     13.12 o 
   4   9   7        6.43       17.96     14.81 o 
   5   9   7     1114.07     1176.89     21.48 o 
   6   9   7      171.87      149.30     19.55 o 
   7   9   7       66.70       69.14     26.57 o 
  -9  10   7        5.17       13.47     25.08 o 
  -8  10   7       51.95       84.36     21.07 o 
  -7  10   7       45.76       42.78     15.44 o 
  -6  10   7      260.90      349.00     14.98 o 
  -5  10   7      124.95       91.92     11.31 o 
  -4  10   7     1165.44     1233.98     23.94 o 
  -3  10   7      150.65      140.38     13.00 o 
  -2  10   7      819.00      930.79     18.25 o 
  -1  10   7        9.21       15.21     12.47 o 
   0  10   7      122.90      137.58      9.19 o 
   1  10   7        2.09        4.35     18.88 o 
   2  10   7      326.01      401.18     21.43 o 
   3  10   7       12.57       22.40     12.34 o 
   4  10   7      360.78      411.78     15.05 o 
   5  10   7      197.41      201.53     18.84 o 
   6  10   7       93.77      104.74     21.21 o 
   7  10   7       77.32       76.54     27.06 o 
  -9  11   7        0.16      -13.36     26.22 o 
  -8  11   7       24.67       18.97     21.27 o 
  -7  11   7       61.48       27.40     16.61 o 
  -6  11   7        2.64        4.62     17.52 o 
  -5  11   7        2.51       -1.45     12.35 o 
  -4  11   7       27.51       24.74     15.32 o 
  -3  11   7        2.83       -7.29     12.47 o 
  -2  11   7       42.04       31.65     15.73 o 
  -1  11   7       70.00       70.80     14.26 o 
   0  11   7       86.88       62.34     12.63 o 
   1  11   7       72.30       71.87      7.05 o 
   2  11   7      251.93      197.59     14.23 o 
   3  11   7        6.01        7.69     13.22 o 
   4  11   7       97.40       86.97     18.07 o 
   5  11   7        0.90       12.60     20.11 o 
   6  11   7      114.99      122.20     22.47 o 
  -9  12   7        7.67        4.86     31.50 o 
  -8  12   7       22.63       21.03     21.98 o 
  -7  12   7       44.43       51.98     21.31 o 
  -6  12   7        0.46        2.18     18.12 o 
  -5  12   7       94.45      102.90     18.28 o 
  -4  12   7       40.61       46.97     16.37 o 
  -3  12   7      230.06      254.59     17.97 o 
  -2  12   7       96.40      109.37     16.14 o 
  -1  12   7      647.88      665.48     17.70 o 
   0  12   7       27.29       34.89     14.27 o 
   1  12   7      206.58      180.76     11.55 o 
   2  12   7       18.93       15.14     14.46 o 
   3  12   7       33.19       31.36     14.49 o 
   4  12   7      156.62      143.27     22.72 o 
   5  12   7       38.64       46.44     20.10 o 
   6  12   7       15.01       29.14     22.46 o 
  -8  13   7        3.81       11.57     27.69 o 
  -7  13   7       65.64       40.67     23.36 o 
  -6  13   7       14.79       32.03     19.70 o 
  -5  13   7       33.00       42.41     18.96 o 
  -4  13   7       11.06       26.54     21.73 o 
  -3  13   7       57.79       64.57     19.04 o 
  -2  13   7        1.51       16.97     17.19 o 
  -1  13   7      310.07      327.66     18.72 o 
   0  13   7        0.62        2.52     13.99 o 
   1  13   7       41.76       54.33     17.21 o 
   2  13   7       36.38       51.39     16.88 o 
   3  13   7       43.77       53.28     23.48 o 
   4  13   7        0.52       17.05     24.00 o 
   5  13   7       28.23       42.08     22.80 o 
   6  13   7       10.20       26.42     24.92 o 
  -8  14   7       49.64       43.54     29.32 o 
  -7  14   7        1.91       20.21     26.75 o 
  -6  14   7        1.22       10.40     20.33 o 
  -5  14   7        6.34       -7.84     21.96 o 
  -4  14   7       92.13       93.13     21.05 o 
  -3  14   7        1.98        6.96     21.28 o 
  -2  14   7       52.12       76.45     19.90 o 
  -1  14   7        0.79        2.44     16.84 o 
   0  14   7      109.58      164.23     15.00 o 
   1  14   7        0.46        3.54     18.24 o 
   2  14   7       46.20       60.79     25.92 o 
   3  14   7        0.53       22.37     29.52 o 
   4  14   7        2.29       15.15     24.87 o 
   5  14   7       12.89       29.70     27.26 o 
  -8  15   7        0.08        4.02     33.42 o 
  -7  15   7        2.68       10.23     27.01 o 
  -6  15   7        4.46       24.86     25.33 o 
  -5  15   7       21.54       33.06     20.04 o 
  -4  15   7        2.32        6.42     21.74 o 
  -3  15   7       57.81       61.89     22.66 o 
  -2  15   7      102.65      108.15     16.24 o 
  -1  15   7       24.38       28.12     17.55 o 
   0  15   7        2.39        1.72     17.68 o 
   1  15   7        2.45      -17.33     20.44 o 
   2  15   7       94.55       88.04     26.69 o 
   3  15   7       10.67        7.57     28.76 o 
   4  15   7        0.90        2.79     27.45 o 
   5  15   7        2.19       13.34     31.05 o 
  -7  16   7       41.78       78.22     29.33 o 
  -6  16   7      134.45      117.04     29.53 o 
  -5  16   7       52.78       46.14     24.73 o 
  -4  16   7       70.89       58.33     19.05 o 
  -3  16   7      297.26      327.17     19.84 o 
  -2  16   7       26.15       20.18     18.68 o 
  -1  16   7      379.32      441.46     20.75 o 
   0  16   7       14.41        9.74     20.31 o 
   1  16   7       71.97       81.09     21.27 o 
   2  16   7        2.99        2.15     26.01 o 
   3  16   7       50.37       68.27     28.34 o 
   4  16   7       23.07       15.40     28.75 o 
  -7  17   7       31.71       28.44     30.83 o 
  -6  17   7        1.13        5.47     29.22 o 
  -5  17   7       23.32       30.15     25.46 o 
  -4  17   7        1.14       -2.12     27.00 o 
  -3  17   7        8.60       -1.58     21.70 o 
  -2  17   7       72.36       54.27     20.98 o 
  -1  17   7       37.25       22.83     21.54 o 
   0  17   7       28.06       37.14     24.77 o 
   1  17   7        2.08       12.39     30.35 o 
   2  17   7       25.33       55.12     27.75 o 
   3  17   7        4.81       16.81     34.31 o 
   4  17   7       44.34       65.02     31.38 o 
  -6  18   7        2.13       -5.09     29.52 o 
  -5  18   7       11.46        9.45     28.94 o 
  -4  18   7        0.02      -21.49     25.96 o 
  -3  18   7       27.56       45.68     25.49 o 
  -2  18   7       59.12       45.13     20.99 o 
  -1  18   7        9.82       -3.16     21.91 o 
   0  18   7       11.57       -0.83     27.54 o 
   1  18   7       19.79       23.94     30.22 o 
   2  18   7        1.01       28.99     31.25 o 
   3  18   7       16.92       -3.33     33.97 o 
  -5  19   7        5.59       -7.49     30.07 o 
  -4  19   7        0.23       -1.00     30.04 o 
  -3  19   7       78.03       60.07     24.87 o 
  -2  19   7       19.58       21.44     24.55 o 
  -1  19   7       27.30       51.48     28.62 o 
   0  19   7        2.22       44.52     39.17 o 
   1  19   7       54.55       70.32     36.61 o 
   2  19   7        2.35       -7.60     35.27 o 
  -4  20   7        0.48        7.25     30.77 o 
  -3  20   7       42.26       47.74     27.69 o 
  -2  20   7        1.97       25.74     30.50 o 
  -1  20   7       12.06       16.87     27.55 o 
   0  20   7        0.25      -12.70     41.91 o 
   1  20   7       12.20       21.98     38.32 o 
  -2  21   7        0.01        4.72     30.60 o 
  -1  21   7        2.71       -0.31     38.27 o 
 -10   0   8       59.10       88.79     43.94 o 
  -9   0   8       95.77       65.31     33.38 o 
  -8   0   8       14.97        8.15     35.78 o 
  -7   0   8      760.04      642.38     41.20 o 
  -6   0   8       17.53        1.14     28.12 o 
  -5   0   8     1406.87     1215.64     34.24 o 
  -4   0   8      202.59      231.67     17.96 o 
  -3   0   8      493.16      403.20     16.68 o 
  -2   0   8      293.34      257.12     13.61 o 
  -1   0   8        2.66        2.52     17.76 o 
   0   0   8      261.29      212.68     17.49 o 
   1   0   8      410.04      331.52     14.89 o 
   2   0   8        7.38       13.26     14.60 o 
   3   0   8        1.17        5.80     16.99 o 
   4   0   8        2.07        5.97     19.65 o 
   5   0   8       25.74       21.79     21.27 o 
   6   0   8        0.58        5.31     27.97 o 
   7   0   8        5.40        4.52     34.02 o 
 -10   1   8       17.08       23.13     28.05 o 
  -9   1   8       14.91       11.09     28.85 o 
  -8   1   8       87.15      100.98     21.08 o 
  -7   1   8       44.07       21.80     23.00 o 
  -6   1   8      322.05      343.87     15.16 o 
  -5   1   8       12.06       42.77     14.58 o 
  -4   1   8       63.60       81.73     11.77 o 
  -3   1   8       51.37       28.04     10.28 o 
  -2   1   8      251.47      312.91      9.93 o 
  -1   1   8      299.17      275.17     10.89 o 
   0   1   8      273.20      272.24     12.26 o 
   1   1   8      270.98      293.97      9.85 o 
   2   1   8       25.53       21.23      9.64 o 
   3   1   8      654.57      651.12     13.77 o 
   4   1   8        8.73       16.24     12.83 o 
   5   1   8      118.24      118.29     14.83 o 
   6   1   8       15.12       19.44     21.94 o 
   7   1   8       62.78       74.09     25.30 o 
 -10   2   8       10.49       16.63     28.67 o 
  -9   2   8        0.93       -6.38     27.62 o 
  -8   2   8       10.24        3.84      8.38 o 
  -7   2   8       27.11       43.73     23.74 o 
  -6   2   8      268.73      248.39     18.69 o 
  -5   2   8       48.51       70.05     15.79 o 
  -4   2   8       45.55       40.49     12.39 o 
  -3   2   8       22.74       32.51     11.25 o 
  -2   2   8      148.72      117.40     10.00 o 
  -1   2   8       41.18       38.26      6.98 o 
   0   2   8       13.82        3.20     12.72 o 
   1   2   8        1.22        8.68     14.39 o 
   2   2   8       74.82       65.48     12.36 o 
   3   2   8        4.62        1.45     10.39 o 
   4   2   8        7.59        7.05     10.43 o 
   5   2   8        7.71       12.54     16.18 o 
   6   2   8       28.46       27.28     22.83 o 
   7   2   8       20.83       27.79     26.16 o 
 -10   3   8        2.28       16.83     29.35 o 
  -9   3   8       19.43       25.40     28.09 o 
  -8   3   8        0.87        2.50     20.08 o 
  -7   3   8        0.52       12.81     15.54 o 
  -6   3   8      523.53      573.66     19.28 o 
  -5   3   8      106.91       64.87     15.21 o 
  -4   3   8      314.89      366.00     13.69 o 
  -3   3   8        3.28        6.70     11.39 o 
  -2   3   8      629.81      716.94     12.49 o 
  -1   3   8      123.35      123.34     10.05 o 
   0   3   8      624.39      658.37     16.26 o 
   1   3   8       70.22       88.26     12.59 o 
   2   3   8      219.99      242.65     12.55 o 
   3   3   8      262.49      243.69      9.80 o 
   4   3   8      304.52      300.05     11.90 o 
   5   3   8       23.03       25.88     16.60 o 
   6   3   8      115.06      116.19     22.94 o 
   7   3   8      104.21      103.78     25.82 o 
 -10   4   8        0.71       13.41     30.39 o 
  -9   4   8       28.87       12.16     29.23 o 
  -8   4   8        6.58        4.19     17.02 o 
  -7   4   8      105.23       96.30     15.94 o 
  -6   4   8        5.20       10.28     16.26 o 
  -5   4   8      216.97      183.97     15.44 o 
  -4   4   8        3.03        6.05     12.73 o 
  -3   4   8      651.03      574.59     13.47 o 
  -2   4   8       39.86       13.80      9.84 o 
  -1   4   8      201.41      187.91     10.45 o 
   0   4   8       17.56        9.33      9.50 o 
   1   4   8      334.78      282.19     13.31 o 
   2   4   8        1.75        3.44      5.97 o 
   3   4   8       55.79       46.70      9.80 o 
   4   4   8      112.52       96.10     12.37 o 
   5   4   8        5.94        9.74     15.57 o 
   6   4   8        7.76        2.49     18.39 o 
   7   4   8       35.04       34.65     26.37 o 
 -10   5   8        9.22       17.89     30.27 o 
  -9   5   8        0.78        5.83     32.04 o 
  -8   5   8       80.87       95.92     15.88 o 
  -7   5   8        0.15        0.56     14.95 o 
  -6   5   8        5.10        9.67     15.21 o 
  -5   5   8        1.59       13.65     13.61 o 
  -4   5   8      229.75      243.00     13.54 o 
  -3   5   8       22.61       10.52     13.01 o 
  -2   5   8      388.83      472.92     15.18 o 
  -1   5   8       20.10       34.27     13.50 o 
   0   5   8        6.83        7.46     10.66 o 
   1   5   8      254.63      280.77     10.70 o 
   2   5   8        3.57        4.81     13.80 o 
   3   5   8       74.30       93.08     11.42 o 
   4   5   8       22.85       25.23     11.97 o 
   5   5   8      366.78      402.57     16.32 o 
   6   5   8        1.99       11.45     19.33 o 
   7   5   8       25.93       19.76     25.23 o 
 -10   6   8       19.74       12.53     32.38 o 
  -9   6   8        0.12      -18.52     29.62 o 
  -8   6   8      348.71      349.16     20.13 o 
  -7   6   8       17.42       46.11     13.84 o 
  -6   6   8      302.96      307.69     16.28 o 
  -5   6   8      222.95      277.50     14.73 o 
  -4   6   8      413.68      355.38     15.60 o 
  -3   6   8      164.26      190.21     15.71 o 
  -2   6   8      633.17      556.67     16.23 o 
  -1   6   8       26.68       39.08     14.74 o 
   0   6   8      137.51      102.61     12.17 o 
   1   6   8        5.73       10.17     10.51 o 
   2   6   8      460.79      439.22     12.30 o 
   3   6   8       21.32       33.55     11.11 o 
   4   6   8       23.40       13.79     11.93 o 
   5   6   8       23.81       10.66     15.53 o 
   6   6   8       17.24       18.38     19.05 o 
   7   6   8        0.15        7.55     27.45 o 
 -10   7   8        0.05       10.23     31.17 o 
  -9   7   8       12.57       31.95     30.05 o 
  -8   7   8       36.64       57.17     23.71 o 
  -7   7   8      236.25      281.78     17.03 o 
  -6   7   8        0.61       -0.92     15.33 o 
  -5   7   8        7.11       33.60     14.70 o 
  -4   7   8       13.50       10.73     13.49 o 
  -3   7   8        7.53       11.02     14.29 o 
  -2   7   8      195.60      207.36     15.30 o 
  -1   7   8      223.90      238.47     12.20 o 
   0   7   8      118.28      144.81     12.09 o 
   1   7   8       79.49       91.42     12.44 o 
   2   7   8      378.03      406.18     13.42 o 
   3   7   8        3.44        2.45     12.67 o 
   4   7   8      583.42      584.68     12.87 o 
   5   7   8      214.95      193.37     18.37 o 
   6   7   8      143.01      148.49     20.33 o 
  -9   8   8       61.28       64.28     26.14 o 
  -8   8   8       97.57      113.60     21.74 o 
  -7   8   8       64.05       41.60     15.73 o 
  -6   8   8       73.17       94.13     15.07 o 
  -5   8   8       56.24       81.04     15.50 o 
  -4   8   8      189.51      205.50     14.07 o 
  -3   8   8       27.80       33.82     11.16 o 
  -2   8   8      196.12      200.24     12.81 o 
  -1   8   8       29.84       23.88      8.35 o 
   0   8   8      479.36      508.29     11.61 o 
   1   8   8       17.91       25.44     11.81 o 
   2   8   8       86.45      102.26     12.04 o 
   3   8   8        1.96       -6.22     12.69 o 
   4   8   8        0.14       13.05     11.19 o 
   5   8   8       78.21       86.03     20.60 o 
   6   8   8        1.32        3.41     20.72 o 
  -9   9   8       65.52       78.88     26.33 o 
  -8   9   8      146.04      136.36     22.63 o 
  -7   9   8       18.34       16.74     15.08 o 
  -6   9   8       27.08       15.78     14.75 o 
  -5   9   8       11.08       11.36     15.36 o 
  -4   9   8      150.92      165.40     12.37 o 
  -3   9   8       24.88       29.11      9.66 o 
  -2   9   8        3.31       11.65      7.80 o 
  -1   9   8       37.22       51.93     16.16 o 
   0   9   8        1.43       -1.16     16.42 o 
   1   9   8       69.68      102.86     14.61 o 
   2   9   8       65.25       71.74     10.81 o 
   3   9   8        6.92       11.53     14.43 o 
   4   9   8       43.32       22.21     21.37 o 
   5   9   8       12.50       16.81     18.69 o 
   6   9   8        6.48       -1.63     21.13 o 
  -9  10   8       14.55       23.52     26.93 o 
  -8  10   8      345.83      279.77     23.73 o 
  -7  10   8      127.69      109.73     19.03 o 
  -6  10   8       18.66       13.66     15.17 o 
  -5  10   8        0.60       -4.49     14.60 o 
  -4  10   8       50.76       34.10     11.83 o 
  -3  10   8       17.84        7.36     12.02 o 
  -2  10   8        4.18        2.13     14.75 o 
  -1  10   8      173.42      132.96     17.68 o 
   0  10   8        1.23        7.05     19.70 o 
   1  10   8       54.74       54.93     20.57 o 
   2  10   8       89.98       97.74     20.06 o 
   3  10   8       52.48       57.53     21.12 o 
   4  10   8       18.84       11.22     22.71 o 
   5  10   8        2.66        1.50     19.90 o 
   6  10   8        1.25       19.04     23.37 o 
  -9  11   8        3.80       12.87     28.37 o 
  -8  11   8        8.92        2.54     23.03 o 
  -7  11   8        3.06       17.59     23.65 o 
  -6  11   8        7.24        4.25     16.69 o 
  -5  11   8       81.95      108.22     12.75 o 
  -4  11   8       38.15       58.21     14.30 o 
  -3  11   8       33.55       51.93     18.89 o 
  -2  11   8      105.68      125.19     15.76 o 
  -1  11   8      152.08      165.34     12.51 o 
   0  11   8       34.67       40.74     20.06 o 
   1  11   8       46.90       64.60     21.69 o 
   2  11   8      149.44      148.48     27.36 o 
   3  11   8      135.80      154.09     25.35 o 
   4  11   8       34.45       36.24     20.31 o 
   5  11   8       12.32       14.20     25.57 o 
  -8  12   8        0.66       -4.68     25.34 o 
  -7  12   8       22.72       16.80     22.20 o 
  -6  12   8       27.21       36.89     20.53 o 
  -5  12   8       17.41       17.07     18.92 o 
  -4  12   8       59.73       57.32     13.62 o 
  -3  12   8       20.22       21.06     18.59 o 
  -2  12   8       44.64       72.42     16.07 o 
  -1  12   8       13.26       26.24     14.60 o 
   0  12   8       70.63      109.76     21.86 o 
   1  12   8       26.34       23.99     11.89 o 
   2  12   8       58.78       81.38     23.05 o 
   3  12   8       11.03        5.12     24.25 o 
   4  12   8        2.15        8.09     23.28 o 
   5  12   8        0.07        8.78     27.57 o 
  -8  13   8       12.26       21.65     30.15 o 
  -7  13   8       19.66       38.45     26.88 o 
  -6  13   8        7.48       12.35     23.56 o 
  -5  13   8       15.99       21.49     22.76 o 
  -4  13   8       14.51       12.78     19.87 o 
  -3  13   8       12.35        8.39     19.79 o 
  -2  13   8        2.68       15.74     18.33 o 
  -1  13   8       98.62       89.50     16.05 o 
   0  13   8       86.77      105.98     11.84 o 
   1  13   8       13.93       28.35     31.68 o 
   2  13   8        0.62       -6.88     25.24 o 
   3  13   8       28.77       54.90     28.29 o 
   4  13   8        0.04       10.70     23.73 o 
   5  13   8        8.34       -2.97     28.38 o 
  -8  14   8        0.21        0.44     31.20 o 
  -7  14   8       46.69       26.25     29.76 o 
  -6  14   8        3.37       15.14     23.99 o 
  -5  14   8       77.04       75.40     23.70 o 
  -4  14   8        0.58       -2.81     23.98 o 
  -3  14   8      143.74      135.66     20.98 o 
  -2  14   8       49.51       77.71     18.86 o 
  -1  14   8      139.45      158.85     17.05 o 
   0  14   8       21.11       25.65     13.26 o 
   1  14   8       59.19       18.23     31.83 o 
   2  14   8        0.19       -0.40     26.23 o 
   3  14   8      106.42      105.75     27.37 o 
   4  14   8       65.01       82.26     26.41 o 
  -7  15   8       14.74       23.80     30.43 o 
  -6  15   8       43.18       47.79     25.73 o 
  -5  15   8       17.38       36.49     26.17 o 
  -4  15   8       14.35       10.82     23.11 o 
  -3  15   8       46.99       62.64     24.14 o 
  -2  15   8       87.63       93.49     21.59 o 
  -1  15   8        5.67       19.79     17.41 o 
   0  15   8        0.48       16.19     15.75 o 
   1  15   8       51.03       63.50     31.95 o 
   2  15   8       31.66        5.72     30.35 o 
   3  15   8       90.67       92.71     28.16 o 
   4  15   8       23.46       16.72     28.30 o 
  -6  16   8        7.21       14.85     31.60 o 
  -5  16   8        7.96        6.66     27.78 o 
  -4  16   8        3.38        3.32     25.16 o 
  -3  16   8        3.51        0.33     22.34 o 
  -2  16   8        8.61       16.72     20.01 o 
  -1  16   8        3.98       -1.62     20.31 o 
   0  16   8       12.01       -5.54     24.23 o 
   1  16   8       25.41       30.43     37.36 o 
   2  16   8        1.44       -9.30     30.80 o 
   3  16   8        7.84        3.91     30.23 o 
  -6  17   8       25.65       12.10     31.03 o 
  -5  17   8       21.83       11.99     27.51 o 
  -4  17   8        4.90        9.19     28.83 o 
  -3  17   8        8.94       -4.04     22.89 o 
  -2  17   8       87.82       88.70     21.45 o 
  -1  17   8       59.14       55.03     22.41 o 
   0  17   8       36.09       42.81     35.41 o 
   1  17   8        1.15        0.67     30.87 o 
   2  17   8       28.77       28.86     29.71 o 
   3  17   8       51.03       24.77     31.00 o 
  -5  18   8       39.69       32.37     27.01 o 
  -4  18   8        1.41       -6.81     26.29 o 
  -3  18   8       37.11       55.78     24.38 o 
  -2  18   8       15.18       11.63     22.86 o 
  -1  18   8       52.37       66.52     27.98 o 
   0  18   8       52.64       42.32     34.15 o 
   1  18   8       35.07       51.06     31.67 o 
   2  18   8       22.05       28.24     30.40 o 
  -4  19   8        5.36        6.14     27.33 o 
  -3  19   8        2.50        4.58     28.32 o 
  -2  19   8        1.76       15.82     33.17 o 
  -1  19   8        7.73       12.87     31.82 o 
   0  19   8       17.59       15.25     34.92 o 
   1  19   8       18.59       16.02     33.34 o 
 -10   1   9        2.93       21.40     31.34 o 
  -9   1   9       17.11       43.61     30.66 o 
  -8   1   9       48.55       34.89     25.05 o 
  -7   1   9        9.88       21.92     26.40 o 
  -6   1   9      339.99      330.67     16.02 o 
  -5   1   9       71.22       77.48     14.35 o 
  -4   1   9       45.04       38.93     14.13 o 
  -3   1   9       79.59       27.21     11.42 o 
  -2   1   9     2395.07     2082.64     24.77 o 
  -1   1   9      612.32      480.30     13.01 o 
   0   1   9       56.10       30.32      6.86 o 
   1   1   9       30.94       17.02     12.64 o 
   2   1   9        8.93       14.87      9.25 o 
   3   1   9       47.86       41.82     11.29 o 
   4   1   9        0.43       -4.05     13.66 o 
   5   1   9        1.79        1.27     17.80 o 
   6   1   9        0.52       19.95     31.38 o 
 -10   2   9       17.45       49.50     33.01 o 
  -9   2   9        8.03       23.42     32.46 o 
  -8   2   9       57.34       74.77     24.80 o 
  -7   2   9        1.53       18.05     15.81 o 
  -6   2   9      483.77      564.64     22.65 o 
  -5   2   9       20.43       40.92     16.66 o 
  -4   2   9      185.09      242.36     15.46 o 
  -3   2   9       46.30       24.38     12.51 o 
  -2   2   9     1133.63     1228.28     15.36 o 
  -1   2   9       57.18       42.13      8.85 o 
   0   2   9      359.64      420.86     18.64 o 
   1   2   9        3.18        1.49     14.90 o 
   2   2   9      249.83      261.14     13.29 o 
   3   2   9        9.77       10.38     12.76 o 
   4   2   9      310.83      311.22     16.78 o 
   5   2   9        8.40       13.83     18.52 o 
   6   2   9      125.47      130.67     30.63 o 
 -10   3   9       48.39       56.51     32.56 o 
  -9   3   9        0.69       16.14     34.41 o 
  -8   3   9       34.07       18.27     25.06 o 
  -7   3   9       13.18       -1.74     20.68 o 
  -6   3   9      182.91      143.28     19.38 o 
  -5   3   9       21.42       31.61     15.37 o 
  -4   3   9       62.68       58.17     13.35 o 
  -3   3   9       26.88       17.31     14.74 o 
  -2   3   9        6.17        5.58     11.32 o 
  -1   3   9      135.31      140.88     17.80 o 
   0   3   9      125.04       87.90     17.29 o 
   1   3   9        3.60        7.37     15.21 o 
   2   3   9       19.75       38.77     13.27 o 
   3   3   9      114.26       99.50     12.20 o 
   4   3   9        3.62        8.19     16.85 o 
   5   3   9       29.52       51.36     18.49 o 
   6   3   9        8.04       15.43     25.83 o 
 -10   4   9       10.89        7.44     31.31 o 
  -9   4   9       28.23       34.67     33.48 o 
  -8   4   9       14.99       14.08     24.20 o 
  -7   4   9        0.14       -2.05     20.54 o 
  -6   4   9       36.24       29.60     18.08 o 
  -5   4   9      383.07      403.02     17.30 o 
  -4   4   9       95.55       85.42     14.30 o 
  -3   4   9        5.46       22.68     13.06 o 
  -2   4   9       50.57       37.08     15.11 o 
  -1   4   9        0.68        0.03     10.93 o 
   0   4   9       35.45       44.03     17.88 o 
   1   4   9      111.93      113.61     15.00 o 
   2   4   9        0.66      -10.92     13.93 o 
   3   4   9       84.62       70.81     14.86 o 
   4   4   9        0.13       -4.70     16.17 o 
   5   4   9        7.24       12.59     17.21 o 
   6   4   9        4.82        1.95     24.93 o 
  -9   5   9       63.57       54.53     35.05 o 
  -8   5   9        3.60        7.75     22.69 o 
  -7   5   9      135.51      101.88     20.32 o 
  -6   5   9        0.59       15.58     16.31 o 
  -5   5   9       13.05       14.06     15.62 o 
  -4   5   9       83.53       55.78     14.87 o 
  -3   5   9       45.36       13.08     14.35 o 
  -2   5   9        1.56       14.66     14.00 o 
  -1   5   9      160.72       98.67     12.48 o 
   0   5   9        3.32       14.23     10.05 o 
   1   5   9       28.39        4.77     15.11 o 
   2   5   9       88.74       66.83     15.94 o 
   3   5   9        1.70        7.36      8.98 o 
   4   5   9       18.97        8.20     17.57 o 
   5   5   9        0.53       -5.55     22.33 o 
   6   5   9       33.55       39.82     25.33 o 
  -9   6   9       61.48       87.41     31.28 o 
  -8   6   9       19.04       32.08     22.25 o 
  -7   6   9      126.59      185.90     19.13 o 
  -6   6   9       14.74       28.03     16.41 o 
  -5   6   9       14.19       46.51     14.59 o 
  -4   6   9       11.75        7.32     15.22 o 
  -3   6   9      130.08      180.94     18.47 o 
  -2   6   9        0.91        1.58     13.02 o 
  -1   6   9       53.91       71.74     18.43 o 
   0   6   9       85.43      104.47     11.32 o 
   1   6   9       67.07       95.73     12.20 o 
   2   6   9      143.32      129.54      9.73 o 
   3   6   9       88.08      105.27     12.90 o 
   4   6   9       36.16       35.63     17.23 o 
   5   6   9       15.87       24.73     21.04 o 
   6   6   9        4.66       13.08     26.46 o 
  -9   7   9       40.12       37.52     32.12 o 
  -8   7   9      123.65       85.93     26.07 o 
  -7   7   9       41.46       36.38     18.75 o 
  -6   7   9       46.35       40.40     16.02 o 
  -5   7   9        0.12        8.23     17.24 o 
  -4   7   9        1.69       10.01     15.55 o 
  -3   7   9       89.77       82.71     19.16 o 
  -2   7   9       26.51       14.25     15.09 o 
  -1   7   9       49.66       53.52     14.07 o 
   0   7   9      134.37      161.39     14.42 o 
   1   7   9        1.40       -0.43     10.94 o 
   2   7   9        0.03       -3.95     10.95 o 
   3   7   9        4.15       13.85     15.45 o 
   4   7   9        6.23       16.30     16.56 o 
   5   7   9      105.61       83.51     21.93 o 
  -9   8   9        7.56       23.72     33.82 o 
  -8   8   9       23.54       20.71     24.59 o 
  -7   8   9       10.02        8.18     18.17 o 
  -6   8   9        5.28        5.52     15.68 o 
  -5   8   9        9.16       18.69     17.10 o 
  -4   8   9        0.80       13.40     17.17 o 
  -3   8   9      217.14      233.95     14.39 o 
  -2   8   9        0.26       -6.43     14.97 o 
  -1   8   9      127.86      147.51     11.77 o 
   0   8   9       10.83        8.05     12.27 o 
   1   8   9      159.50      145.64     12.73 o 
   2   8   9       72.93       56.43     12.65 o 
   3   8   9       32.24       23.53     14.46 o 
   4   8   9        3.23       -7.27     19.54 o 
   5   8   9       38.80       28.61     23.84 o 
  -9   9   9        2.53        5.73     28.66 o 
  -8   9   9      181.49      169.65     25.68 o 
  -7   9   9       46.84       55.39     17.96 o 
  -6   9   9        7.34       -5.51     16.50 o 
  -5   9   9      160.40      138.16     17.17 o 
  -4   9   9      102.63       76.43     15.39 o 
  -3   9   9      425.05      394.20     12.84 o 
  -2   9   9       21.25        8.49      8.31 o 
  -1   9   9        0.56        0.06     17.67 o 
   0   9   9      303.10      259.08     14.47 o 
   1   9   9       37.27       34.36     11.25 o 
   2   9   9       90.18       66.35     14.75 o 
   3   9   9        7.49        5.69     16.33 o 
   4   9   9       10.49       14.67     22.33 o 
   5   9   9        8.75        2.09     26.53 o 
  -8  10   9        6.78       18.82     25.29 o 
  -7  10   9      268.58      308.03     25.26 o 
  -6  10   9        0.60       13.96     18.71 o 
  -5  10   9       54.63       65.96     17.36 o 
  -4  10   9       31.48       14.96     11.75 o 
  -3  10   9       96.11      116.90     12.95 o 
  -2  10   9      122.01       92.86     17.77 o 
  -1  10   9      343.81      418.03     21.80 o 
   0  10   9        2.36        9.60     27.85 o 
   1  10   9       71.57       83.35     21.61 o 
   2  10   9        0.33        4.75     21.88 o 
   3  10   9       73.08      110.81     20.36 o 
   4  10   9       29.09       23.77     23.47 o 
   5  10   9       87.48       90.84     26.02 o 
  -8  11   9        2.48       18.85     24.63 o 
  -7  11   9       72.03       74.61     24.28 o 
  -6  11   9       23.53        6.31     17.97 o 
  -5  11   9       20.12       21.97     16.74 o 
  -4  11   9       78.16       66.24     19.87 o 
  -3  11   9       19.97       24.27     16.70 o 
  -2  11   9        1.64       -7.43     18.75 o 
  -1  11   9        5.92       26.91     21.33 o 
   0  11   9        5.86       -4.59     25.37 o 
   1  11   9       29.68       23.54     27.98 o 
   2  11   9        8.33        6.83     25.81 o 
   3  11   9        8.65       18.88     28.96 o 
   4  11   9       21.49        8.90     26.56 o 
  -8  12   9        1.23       19.78     30.04 o 
  -7  12   9       53.62       37.81     28.40 o 
  -6  12   9       13.99       22.21     21.10 o 
  -5  12   9       24.19       33.37     20.99 o 
  -4  12   9       66.79       67.75     19.97 o 
  -3  12   9        0.50       -2.07     17.34 o 
  -2  12   9        1.50        8.32     14.86 o 
  -1  12   9       87.28       90.94     22.57 o 
   0  12   9        9.43       15.17     22.09 o 
   1  12   9        0.35        8.59     31.60 o 
   2  12   9       31.63       27.99     30.27 o 
   3  12   9       43.96       35.66     30.51 o 
   4  12   9        1.53       16.21     25.17 o 
  -7  13   9        0.82       15.81     32.52 o 
  -6  13   9        5.93       18.56     25.65 o 
  -5  13   9       10.82       18.93     20.98 o 
  -4  13   9        0.06       27.14     21.19 o 
  -3  13   9        3.58       25.57     20.62 o 
  -2  13   9       12.57        6.40     17.45 o 
  -1  13   9        0.64       -0.08     22.20 o 
   0  13   9        0.05        5.58     22.14 o 
   1  13   9       13.33       16.68     26.22 o 
   2  13   9        1.07       25.46     29.33 o 
   3  13   9        0.07        0.80     30.54 o 
   4  13   9        0.44        8.99     26.18 o 
  -7  14   9        1.95       31.02     32.42 o 
  -6  14   9        2.44        4.56     25.85 o 
  -5  14   9       28.33       68.27     24.64 o 
  -4  14   9        2.90      -13.40     22.19 o 
  -3  14   9       27.94       37.61     21.88 o 
  -2  14   9        6.89       15.39     18.46 o 
  -1  14   9       24.77       50.69     27.18 o 
   0  14   9        7.88       14.22     28.42 o 
   1  14   9       37.91       63.38     30.08 o 
   2  14   9        0.54       -2.88     26.98 o 
   3  14   9        0.69       11.85     29.26 o 
  -6  15   9       33.17       37.51     29.90 o 
  -5  15   9       13.52       21.36     24.90 o 
  -4  15   9       39.86       47.36     24.82 o 
  -3  15   9        4.57       -0.61     22.77 o 
  -2  15   9       84.01       57.51     27.32 o 
  -1  15   9       36.36       28.23     21.82 o 
   0  15   9       11.50       17.27     30.05 o 
   1  15   9        0.15        1.13     28.81 o 
   2  15   9       11.14       23.98     31.84 o 
   3  15   9        6.90       21.57     31.44 o 
  -6  16   9        3.05        4.49     31.33 o 
  -5  16   9        0.14       12.17     27.77 o 
  -4  16   9        2.75       -3.72     25.30 o 
  -3  16   9        6.50       -9.19     33.33 o 
  -2  16   9       58.13       80.54     24.89 o 
  -1  16   9       54.32       60.02     26.43 o 
   0  16   9       65.51       79.06     33.58 o 
   1  16   9        0.74       -7.66     36.59 o 
   2  16   9        8.64       31.42     32.56 o 
  -5  17   9       13.72        6.69     29.98 o 
  -4  17   9       23.15       22.80     30.90 o 
  -3  17   9       15.19       29.76     29.66 o 
  -2  17   9       38.39       55.37     28.47 o 
  -1  17   9       78.14      108.78     33.97 o 
   0  17   9        6.99        2.20     39.20 o 
   1  17   9        0.61      -19.49     39.32 o 
  -3  18   9        2.94       54.14     37.11 o 
  -2  18   9        1.48        1.95     33.21 o 
  -1  18   9       59.49       45.53     37.42 o 
   0  18   9        0.05       26.81     34.46 o 
  -9   0  10       76.52       47.31     36.65 o 
  -8   0  10       61.53       99.72     37.04 o 
  -7   0  10      175.54      127.81     50.00 o 
  -6   0  10      210.12      126.05     35.03 o 
  -5   0  10        2.85       27.72     21.91 o 
  -4   0  10      190.09      133.63     24.86 o 
  -3   0  10        7.62       31.60     17.99 o 
  -2   0  10     1858.82     1986.58     35.35 o 
  -1   0  10      490.42      544.53     19.12 o 
   0   0  10        6.52       37.31     25.10 o 
   1   0  10        2.74       10.90     12.28 o 
   2   0  10      495.10      347.10     15.52 o 
   3   0  10       76.90       41.65     18.33 o 
   4   0  10       19.57       19.44     36.77 o 
   5   0  10        0.51       51.46     42.69 o 
  -9   1  10        6.37       10.68     34.62 o 
  -8   1  10       28.14       33.35     36.27 o 
  -7   1  10       48.02       76.26     29.46 o 
  -6   1  10       95.11       72.52     18.36 o 
  -5   1  10       17.39       27.50     15.64 o 
  -4   1  10        0.99      -11.49     17.13 o 
  -3   1  10      260.90      298.49     15.96 o 
  -2   1  10       18.54       36.29     13.93 o 
  -1   1  10      333.32      311.74     12.98 o 
   0   1  10       20.49        1.62     19.36 o 
   1   1  10       90.37       95.20     14.41 o 
   2   1  10       45.98       50.53     14.44 o 
   3   1  10       25.90       30.88     16.94 o 
   4   1  10       41.94       28.93     22.51 o 
   5   1  10        9.16       28.96     31.08 o 
  -9   2  10        8.36        9.87     43.06 o 
  -8   2  10       13.63       22.95     26.40 o 
  -7   2  10       47.59       45.55     17.51 o 
  -6   2  10       26.41        8.07     18.64 o 
  -5   2  10       21.32       20.78     16.54 o 
  -4   2  10        2.72        5.77     17.37 o 
  -3   2  10       44.21       34.32     15.18 o 
  -2   2  10      318.81      291.71     12.83 o 
  -1   2  10       19.33       14.91     19.06 o 
   0   2  10       24.94       19.12     17.35 o 
   1   2  10       11.58        3.17     15.01 o 
   2   2  10       38.35       20.50     15.05 o 
   3   2  10       52.77       49.01     17.84 o 
   4   2  10       17.44       14.96     20.98 o 
   5   2  10       44.49       39.68     30.86 o 
  -9   3  10        3.68        9.31     36.77 o 
  -8   3  10        8.13       24.06     26.62 o 
  -7   3  10       33.65       29.87     20.28 o 
  -6   3  10       27.97       16.32     20.02 o 
  -5   3  10        2.73       12.35     15.93 o 
  -4   3  10       59.14       44.81     14.18 o 
  -3   3  10        4.11        3.99     15.95 o 
  -2   3  10      331.23      324.96     12.15 o 
  -1   3  10      119.80      125.67     20.06 o 
   0   3  10        0.80       -7.21     16.99 o 
   1   3  10       47.21       41.46     15.98 o 
   2   3  10      122.73      105.78     15.32 o 
   3   3  10        5.85       19.25     18.27 o 
   4   3  10       74.33       78.81     19.02 o 
   5   3  10        2.38        4.81     27.24 o 
  -9   4  10        0.15       14.24     40.06 o 
  -8   4  10        2.20       -6.26     30.54 o 
  -7   4  10        6.36       17.54     20.73 o 
  -6   4  10        0.13       12.42     19.22 o 
  -5   4  10        0.09        4.60     18.26 o 
  -4   4  10       56.24       36.47     15.62 o 
  -3   4  10        0.49        6.45     15.36 o 
  -2   4  10        0.21        2.74     13.68 o 
  -1   4  10        1.83        5.35     20.36 o 
   0   4  10        2.89       -9.74     19.16 o 
   1   4  10       19.28       13.32     17.47 o 
   2   4  10        0.44       13.85     15.90 o 
   3   4  10       15.96       16.56     17.59 o 
   4   4  10        0.08       15.74     18.65 o 
   5   4  10        3.72       18.93     27.06 o 
  -9   5  10        6.09        2.54     36.09 o 
  -8   5  10       49.28       28.72     24.79 o 
  -7   5  10        0.70       14.21     21.94 o 
  -6   5  10       28.42       29.65     21.59 o 
  -5   5  10       20.19       34.25     19.57 o 
  -4   5  10       71.45       55.71     17.71 o 
  -3   5  10      446.84      484.10     20.92 o 
  -2   5  10       73.86       41.14     16.98 o 
  -1   5  10        0.31        1.06      8.48 o 
   0   5  10      126.15      147.77     17.37 o 
   1   5  10        3.22       10.88     16.33 o 
   2   5  10        0.46       -1.90     18.70 o 
   3   5  10       21.68       12.40     18.24 o 
   4   5  10        0.10        5.93     18.15 o 
   5   5  10        4.19       -1.53     26.79 o 
  -9   6  10        1.82       35.89     41.08 o 
  -8   6  10       80.11      117.31     28.83 o 
  -7   6  10        5.75       21.64     20.65 o 
  -6   6  10        0.42       -0.02     22.74 o 
  -5   6  10       26.72        9.30     17.20 o 
  -4   6  10        6.38        7.10     18.96 o 
  -3   6  10      182.55      134.58     18.77 o 
  -2   6  10      151.64      206.05     17.06 o 
  -1   6  10      150.30      137.67     12.69 o 
   0   6  10       43.11       50.38      9.71 o 
   1   6  10       60.71       38.63     19.36 o 
   2   6  10       14.44       16.86     18.65 o 
   3   6  10       28.09       20.65     18.26 o 
   4   6  10       57.89       55.73     19.50 o 
   5   6  10       21.94       22.90     22.37 o 
  -8   7  10       10.24        0.11     30.66 o 
  -7   7  10       30.29       14.37     20.03 o 
  -6   7  10      145.36      153.57     21.07 o 
  -5   7  10        8.79       13.97     17.01 o 
  -4   7  10       98.17      145.18     19.81 o 
  -3   7  10       87.83       82.55     19.07 o 
  -2   7  10       18.05       20.32     20.99 o 
  -1   7  10       36.14       59.16     15.47 o 
   0   7  10       96.54       87.43      7.68 o 
   1   7  10       11.91       21.21     11.11 o 
   2   7  10       51.01       53.81     20.89 o 
   3   7  10       24.34       17.99     19.78 o 
   4   7  10       54.68       60.89     20.02 o 
  -8   8  10      180.61      164.78     27.71 o 
  -7   8  10        1.24       -2.07     20.94 o 
  -6   8  10        9.41       -4.73     20.82 o 
  -5   8  10       13.28       24.17     19.88 o 
  -4   8  10      181.96      195.11     17.20 o 
  -3   8  10        7.97       20.98     16.46 o 
  -2   8  10       13.56        5.68     21.36 o 
  -1   8  10       26.14       29.03     13.52 o 
   0   8  10       86.16       98.06     12.20 o 
   1   8  10        4.01       -8.11     15.63 o 
   2   8  10       95.59      103.28     20.07 o 
   3   8  10       22.34       17.60     22.78 o 
   4   8  10       48.35       38.60     21.85 o 
  -8   9  10        5.76       18.91     30.30 o 
  -7   9  10        9.61        0.12     26.34 o 
  -6   9  10        3.33       -0.81     20.56 o 
  -5   9  10        0.00       18.74     19.83 o 
  -4   9  10       13.90       13.42     18.30 o 
  -3   9  10       24.97       41.26     14.12 o 
  -2   9  10        0.88        7.94      7.24 o 
  -1   9  10        8.97        5.55      7.24 o 
   0   9  10        0.83       12.45     18.23 o 
   1   9  10        3.25      -10.38     20.81 o 
   2   9  10        0.24        7.26     24.05 o 
   3   9  10        8.35       13.50     25.35 o 
   4   9  10        1.69        7.94     24.30 o 
  -8  10  10       47.02       34.56     32.76 o 
  -7  10  10        9.34       15.22     31.14 o 
  -6  10  10        0.12       -7.06     20.87 o 
  -5  10  10       15.15       18.51     18.83 o 
  -4  10  10       19.55       29.70     14.95 o 
  -3  10  10        2.91       -3.69     21.26 o 
  -2  10  10       32.26       38.74     24.93 o 
  -1  10  10        0.93       14.59     34.10 o 
   0  10  10       40.77       50.94     22.67 o 
   1  10  10        0.48       -4.66     23.30 o 
   2  10  10        0.92        9.16     31.83 o 
   3  10  10        1.86       15.30     27.86 o 
   4  10  10       43.69       42.07     25.86 o 
  -7  11  10        9.16       -0.12     34.67 o 
  -6  11  10       27.31       23.85     21.43 o 
  -5  11  10        7.43       -3.31     22.99 o 
  -4  11  10       11.19       16.32     24.07 o 
  -3  11  10       22.25       20.88     24.12 o 
  -2  11  10       59.61       78.56     24.70 o 
  -1  11  10        1.52       -4.70     30.51 o 
   0  11  10       52.69       72.10     26.74 o 
   1  11  10        0.89       10.80     27.99 o 
   2  11  10       21.50       35.68     28.68 o 
   3  11  10       50.80       54.33     28.39 o 
  -7  12  10        4.44       -3.96     30.10 o 
  -6  12  10        7.13       18.80     26.28 o 
  -5  12  10        5.14       -2.51     23.73 o 
  -4  12  10        1.95        9.97     24.20 o 
  -3  12  10        2.48        4.49     24.64 o 
  -2  12  10        9.68        1.72     24.80 o 
  -1  12  10        6.39       18.84     22.72 o 
   0  12  10       10.29       22.92     28.40 o 
   1  12  10        2.41       13.30     30.16 o 
   2  12  10        9.49       10.33     34.85 o 
   3  12  10        0.37        9.73     28.82 o 
  -6  13  10        0.01       11.80     26.69 o 
  -5  13  10        6.23       14.53     21.87 o 
  -4  13  10       47.08       36.49     21.95 o 
  -3  13  10       35.24       32.31     24.73 o 
  -2  13  10        4.48       15.63     27.81 o 
  -1  13  10        0.57        8.72     26.50 o 
   0  13  10        1.40       10.51     31.31 o 
   1  13  10       11.66       13.15     28.99 o 
   2  13  10        7.71       22.13     34.82 o 
  -6  14  10        0.04        3.69     29.72 o 
  -5  14  10        4.18       -3.43     26.31 o 
  -4  14  10        0.07       -3.34     28.51 o 
  -3  14  10        1.97       14.48     28.65 o 
  -2  14  10       86.10       85.93     26.96 o 
  -1  14  10       35.38       51.78     30.96 o 
   0  14  10       27.11       17.31     29.99 o 
   1  14  10        0.07       16.83     28.78 o 
   2  14  10       22.01       37.21     33.79 o 
  -5  15  10        7.58      -11.08     31.13 o 
  -4  15  10        2.12       10.14     25.82 o 
  -3  15  10       18.86        6.83     27.51 o 
  -2  15  10        8.97       43.57     28.49 o 
  -1  15  10       57.64       45.04     30.37 o 
   0  15  10        0.10        3.23     31.24 o 
   1  15  10       13.59        3.14     33.42 o 
  -4  16  10        1.18       13.96     32.03 o 
  -3  16  10       11.02      -18.90     35.30 o 
  -2  16  10       44.20       43.07     30.39 o 
  -1  16  10        5.42        5.69     32.06 o 
   0  16  10        6.28        5.53     32.01 o 
  -8   1  11        2.41        7.09     31.74 o 
  -7   1  11        4.06       19.26     42.38 o 
  -6   1  11       13.79       12.88     27.01 o 
  -5   1  11       13.69        1.75     20.89 o 
  -4   1  11       80.63      103.59     19.25 o 
  -3   1  11      204.03      154.02     17.22 o 
  -2   1  11       25.55       35.62     13.93 o 
  -1   1  11       34.50       21.37      8.83 o 
   0   1  11       18.53       14.11     19.66 o 
   1   1  11       10.36       10.62     20.61 o 
   2   1  11       56.88       94.05     22.03 o 
   3   1  11        4.80        7.29     24.71 o 
   4   1  11       51.22       76.28     24.67 o 
  -8   2  11        0.20        8.92     33.10 o 
  -7   2  11       24.02       37.69     30.78 o 
  -6   2  11       53.95       92.87     24.56 o 
  -5   2  11        4.66       -7.07     19.53 o 
  -4   2  11        0.19        4.57     18.97 o 
  -3   2  11       85.82       93.48     15.99 o 
  -2   2  11      141.35      117.25     14.14 o 
  -1   2  11       75.25       53.68     20.19 o 
   0   2  11        5.73        9.38     21.56 o 
   1   2  11       38.82       42.02     17.45 o 
   2   2  11       41.82       37.49     23.21 o 
   3   2  11       68.91       60.55     24.03 o 
   4   2  11        0.78        4.38     24.96 o 
  -8   3  11        4.29        3.20     33.25 o 
  -7   3  11       18.25       35.45     29.70 o 
  -6   3  11       22.94       54.17     22.48 o 
  -5   3  11        9.57       20.05     20.21 o 
  -4   3  11        7.24        1.75     18.36 o 
  -3   3  11        1.24        9.15     14.61 o 
  -2   3  11       16.99       32.55     14.10 o 
  -1   3  11       87.27       70.54     21.44 o 
   0   3  11       46.68       72.81     18.99 o 
   1   3  11       18.38       34.29     19.55 o 
   2   3  11       40.21       56.59     22.58 o 
   3   3  11       27.27       27.57     22.46 o 
   4   3  11       12.35       20.89     22.76 o 
  -8   4  11       61.50       65.82     32.05 o 
  -7   4  11       45.97       49.83     25.32 o 
  -6   4  11        4.60        6.69     22.04 o 
  -5   4  11       50.58       50.95     22.44 o 
  -4   4  11       20.11       18.37     18.76 o 
  -3   4  11       15.02       31.95     24.58 o 
  -2   4  11        5.09       -1.44     22.10 o 
  -1   4  11       21.27       16.67     22.52 o 
   0   4  11       11.64       10.05     18.83 o 
   1   4  11       38.34       25.70     20.77 o 
   2   4  11       90.29       84.22     19.92 o 
   3   4  11        0.36       -9.16     22.78 o 
   4   4  11        0.14       20.74     27.57 o 
  -8   5  11       23.39       34.86     34.83 o 
  -7   5  11       12.48       38.95     21.99 o 
  -6   5  11       16.66        5.79     24.97 o 
  -5   5  11       11.16       40.33     24.71 o 
  -4   5  11        4.22       -9.39     24.73 o 
  -3   5  11       13.24       10.14     25.54 o 
  -2   5  11        2.34       -0.10     21.72 o 
  -1   5  11        0.69       10.28     19.96 o 
   0   5  11       10.54       17.95     24.50 o 
   1   5  11        6.66        1.54     23.00 o 
   2   5  11        0.96       13.36     20.29 o 
   3   5  11        1.20       -7.15     22.52 o 
   4   5  11       10.92       -1.96     29.38 o 
  -8   6  11       58.14       74.38     30.16 o 
  -7   6  11        0.28       11.88     23.67 o 
  -6   6  11        2.97        4.32     22.30 o 
  -5   6  11        4.72       15.30     26.20 o 
  -4   6  11        3.23        6.33     28.95 o 
  -3   6  11       11.89       15.42     25.62 o 
  -2   6  11       44.54       61.58     28.22 o 
  -1   6  11        4.60        9.16     21.71 o 
   0   6  11        0.55        9.28     21.65 o 
   1   6  11        9.80       10.07     21.22 o 
   2   6  11        5.63        6.74     20.33 o 
   3   6  11        1.95       23.98     29.16 o 
  -8   7  11        0.00        3.01     29.76 o 
  -7   7  11        0.01       16.65     25.78 o 
  -6   7  11        0.11        7.50     25.28 o 
  -5   7  11        5.96        6.07     20.33 o 
  -4   7  11       58.80       38.40     23.31 o 
  -3   7  11       33.26       13.92     22.19 o 
  -2   7  11        1.07        4.43     21.07 o 
  -1   7  11       35.37       44.39     15.91 o 
   0   7  11       14.19        8.28     22.41 o 
   1   7  11        0.07      -15.01     29.61 o 
   2   7  11        0.04        1.27     25.27 o 
   3   7  11        0.21       12.63     23.64 o 
  -7   8  11       27.09       29.17     30.97 o 
  -6   8  11       10.18       13.95     21.87 o 
  -5   8  11        6.14      -13.19     21.98 o 
  -4   8  11        9.30       31.59     20.59 o 
  -3   8  11        8.26       30.82     21.68 o 
  -2   8  11       28.74       23.59     19.31 o 
  -1   8  11        2.21        7.69     21.29 o 
   0   8  11       14.86       25.30     29.20 o 
   1   8  11        1.40       -0.01     26.96 o 
   2   8  11        7.15        4.96     24.99 o 
   3   8  11       13.16       -8.52     27.56 o 
  -7   9  11        1.15       -1.15     31.75 o 
  -6   9  11        0.04        9.16     26.82 o 
  -5   9  11       14.99        4.77     25.34 o 
  -4   9  11       58.62       45.93     25.28 o 
  -3   9  11       38.71       41.80     22.75 o 
  -2   9  11       26.67        7.50     24.05 o 
  -1   9  11        0.15        8.47     23.79 o 
   0   9  11       15.41       22.49     31.88 o 
   1   9  11        1.53        4.42     26.90 o 
   2   9  11       36.16       29.96     31.15 o 
   3   9  11       51.91       58.94     26.10 o 
  -7  10  11        4.68        1.90     34.01 o 
  -6  10  11        4.42        5.43     25.50 o 
  -5  10  11       40.27       44.64     25.42 o 
  -4  10  11        0.45        5.56     25.60 o 
  -3  10  11        1.51       15.93     24.34 o 
  -2  10  11       38.51       53.69     26.34 o 
  -1  10  11        6.82       13.23     24.76 o 
   0  10  11       22.73       23.38     29.91 o 
   1  10  11        4.23        8.74     30.05 o 
   2  10  11       17.63       46.02     28.44 o 
  -6  11  11       24.98       29.82     28.58 o 
  -5  11  11       24.65       27.71     25.74 o 
  -4  11  11       10.38       10.38     26.28 o 
  -3  11  11       11.70       17.80     24.04 o 
  -2  11  11        6.70        9.66     24.27 o 
  -1  11  11        6.27       26.84     26.87 o 
   0  11  11        6.83        6.37     38.35 o 
   1  11  11       20.65       41.19     38.23 o 
   2  11  11        0.47       -6.15     31.62 o 
  -6  12  11        0.17        4.22     29.48 o 
  -5  12  11        8.62       24.00     25.53 o 
  -4  12  11        2.13       -7.13     26.37 o 
  -3  12  11        5.50       -0.71     26.78 o 
  -2  12  11       99.93       89.09     26.64 o 
  -1  12  11       10.26       20.29     40.62 o 
   0  12  11        0.63       -3.77     35.38 o 
   1  12  11       14.85       21.68     35.77 o 
  -5  13  11        1.12       26.58     32.59 o 
  -4  13  11        6.36        6.17     33.40 o 
  -3  13  11        4.73       22.02     26.39 o 
  -2  13  11        5.04       13.80     32.48 o 
  -1  13  11        5.29       -9.09     33.87 o 
   0  13  11        0.13       18.29     42.59 o 
   1  13  11        0.06       29.41     38.32 o 
  -4  14  11        4.09       20.50     27.99 o 
  -3  14  11        1.72       -7.89     31.13 o 
  -2  14  11        4.35       13.69     35.78 o 
  -1  14  11        0.11      -13.74     45.11 o 
   0  14  11        8.08       -6.33     37.05 o 
  -7   0  12      169.45      158.93     62.68 o 
  -6   0  12       42.27       60.65     46.40 o 
  -5   0  12       14.27        4.54     42.58 o 
  -4   0  12       47.56       69.38     62.28 o 
  -3   0  12       96.21       61.24     37.52 o 
  -2   0  12      289.29      245.97     36.28 o 
  -1   0  12       51.38      -10.56     47.31 o 
   0   0  12        8.15       25.78     37.22 o 
   1   0  12        7.76      -12.47     37.33 o 
   2   0  12       68.15       67.69     36.96 o 
   3   0  12        0.36        1.53     36.26 o 
  -7   1  12        0.13       18.59     32.16 o 
  -6   1  12       36.01       51.69     34.85 o 
  -5   1  12        2.32       39.25     28.90 o 
  -4   1  12        6.26       17.32     24.85 o 
  -3   1  12       15.29       35.05     24.99 o 
  -2   1  12       12.00       25.41     25.72 o 
  -1   1  12        0.46       -3.76     27.58 o 
   0   1  12       10.72       29.37     24.48 o 
   1   1  12        5.07       18.68     23.33 o 
   2   1  12        5.39       -0.38     24.76 o 
   3   1  12        0.11        1.59     27.14 o 
  -7   2  12        6.00      -14.72     41.62 o 
  -6   2  12       48.84       55.02     30.54 o 
  -5   2  12        2.10       -4.98     26.49 o 
  -4   2  12        2.72       12.35     27.44 o 
  -3   2  12       27.93       -0.24     27.76 o 
  -2   2  12       76.15       69.71     24.65 o 
  -1   2  12        3.89       -1.25     26.08 o 
   0   2  12        0.39       -6.72     23.85 o 
   1   2  12        0.09       -6.59     25.24 o 
   2   2  12        3.40        5.72     23.78 o 
   3   2  12       21.15        8.09     25.78 o 
  -7   3  12        7.10       26.72     38.12 o 
  -6   3  12        2.02       14.49     39.44 o 
  -5   3  12       42.69       44.61     27.05 o 
  -4   3  12       27.41        6.18     25.11 o 
  -3   3  12       80.13       65.07     26.15 o 
  -2   3  12        0.92        9.39     29.73 o 
  -1   3  12        0.37       18.30     26.03 o 
   0   3  12        0.47      -10.61     30.85 o 
   1   3  12       16.93       25.85     23.43 o 
   2   3  12        0.34       16.83     25.93 o 
  -7   4  12        1.31       23.63     33.57 o 
  -6   4  12       10.21        6.06     27.57 o 
  -5   4  12        4.34       28.54     26.03 o 
  -4   4  12       25.86       -4.31     27.17 o 
  -3   4  12        9.31       29.76     29.10 o 
  -2   4  12        1.19       -0.72     25.84 o 
  -1   4  12        0.46        2.47     26.19 o 
   0   4  12        0.15        6.88     22.92 o 
   1   4  12        0.00       -2.90     22.91 o 
   2   4  12        0.00        3.60     25.43 o 
  -7   5  12        0.34        4.79     25.03 o 
  -6   5  12        3.21       18.71     24.16 o 
  -5   5  12       25.63       19.64     24.69 o 
  -4   5  12       43.36       51.35     26.39 o 
  -3   5  12       14.56       17.67     25.33 o 
  -2   5  12        0.07        8.51     25.56 o 
  -1   5  12        3.29       -1.38     25.09 o 
   0   5  12       11.64       15.87     23.58 o 
   1   5  12       10.87        8.57     29.92 o 
   2   5  12       15.07       18.71     26.84 o 
  -7   6  12        6.60       19.23     27.94 o 
  -6   6  12       16.05       25.15     25.26 o 
  -5   6  12       35.91       12.94     29.62 o 
  -4   6  12       11.31       15.15     25.76 o 
  -3   6  12        2.16        1.74     29.04 o 
  -2   6  12        3.94      -17.91     26.07 o 
  -1   6  12        3.54       17.15     25.43 o 
   0   6  12        0.05       49.31     29.18 o 
   1   6  12        0.75        0.18     28.84 o 
   2   6  12        0.20       -2.92     27.61 o 
  -6   7  12        8.17       11.86     28.63 o 
  -5   7  12       13.72       15.10     27.46 o 
  -4   7  12        0.92       36.94     33.78 o 
  -3   7  12       30.04       24.47     30.35 o 
  -2   7  12        7.09       10.39     26.82 o 
  -1   7  12       49.24       59.28     27.87 o 
   0   7  12        0.17       21.48     29.62 o 
   1   7  12       81.39       85.92     26.74 o 
   2   7  12        0.18       19.45     28.32 o 
  -6   8  12        7.73       -1.47     31.61 o 
  -5   8  12        3.79       13.80     30.27 o 
  -4   8  12       27.20       14.88     27.99 o 
  -3   8  12       12.65       31.31     29.96 o 
  -2   8  12       18.30       16.83     28.90 o 
  -1   8  12       14.36       26.59     28.07 o 
   0   8  12       10.96       15.43     28.72 o 
   1   8  12        0.04       -0.12     29.98 o 
  -6   9  12        0.00        7.71     26.97 o 
  -5   9  12        0.33       28.07     29.65 o 
  -4   9  12        6.39       12.95     25.83 o 
  -3   9  12        6.63       15.67     29.56 o 
  -2   9  12        0.27        2.72     35.06 o 
  -1   9  12        0.75       23.63     32.66 o 
   0   9  12        2.63       33.64     29.52 o 
   1   9  12        2.65       16.64     29.32 o 
  -5  10  12       12.04       27.49     28.85 o 
  -4  10  12       19.31        6.54     27.07 o 
  -3  10  12       12.52       22.81     33.08 o 
  -2  10  12        0.01       36.83     37.49 o 
  -1  10  12        0.07        8.93     34.12 o 
   0  10  12       25.88       17.29     30.32 o 
  -4  11  12        0.09       22.49     29.46 o 
  -3  11  12        0.86       17.28     34.49 o 
  -2  11  12        1.95       22.27     33.83 o 
  -1  11  12       10.10       16.87     36.24 o 
  -3  12  12        0.84       -3.00     35.20 o 
  -2  12  12        0.72        5.39     36.92 o 
  -6   1  13       40.71       28.58     34.72 o 
  -5   1  13        0.21        1.42     44.25 o 
  -4   1  13        7.27        7.09     30.52 o 
  -3   1  13      136.72      142.94     30.61 o 
  -2   1  13      137.85      119.72     27.66 o 
  -1   1  13       61.79       62.95     28.20 o 
   0   1  13        8.29       -2.05     27.18 o 
   1   1  13        1.05        4.15     29.59 o 
  -6   2  13       33.90       47.53     35.82 o 
  -5   2  13        7.54       23.42     32.04 o 
  -4   2  13        0.08       -4.54     27.10 o 
  -3   2  13       58.21       58.42     26.02 o 
  -2   2  13        1.57        6.35     31.60 o 
  -1   2  13       21.31       22.49     27.88 o 
   0   2  13        0.10       11.80     28.03 o 
   1   2  13       10.06        7.69     25.84 o 
  -6   3  13        0.01        0.24     37.59 o 
  -5   3  13        6.07       20.86     33.27 o 
  -4   3  13        4.46       17.42     30.06 o 
  -3   3  13        9.19       22.66     32.95 o 
  -2   3  13       36.28       46.16     28.10 o 
  -1   3  13        2.06        1.30     34.21 o 
   0   3  13        8.45       10.28     25.07 o 
  -5   4  13        1.86       16.17     29.58 o 
  -4   4  13        0.23       -5.02     30.04 o 
  -3   4  13        0.42       12.14     29.30 o 
  -2   4  13       10.06       13.15     29.36 o 
  -1   4  13        0.21       -2.45     28.48 o 
   0   4  13        1.76       -2.64     30.51 o 
  -5   5  13       11.39        5.98     29.21 o 
  -4   5  13        0.39       21.11     32.17 o 
  -3   5  13        0.12        0.72     27.67 o 
  -2   5  13        0.18       18.37     31.94 o 
  -1   5  13        0.02        8.70     32.82 o 
   0   5  13        0.16       10.14     28.47 o 
  -5   6  13        0.81        2.00     34.76 o 
  -4   6  13       17.49       44.27     28.91 o 
  -3   6  13        1.55       12.99     29.67 o 
  -2   6  13        0.62       30.90     29.77 o 
  -1   6  13        1.99       21.24     31.40 o 
   0   6  13        3.71        7.13     28.40 o 
  -4   7  13       10.13       13.32     31.67 o 
  -3   7  13        0.86       25.00     30.84 o 
  -2   7  13        0.87       11.86     30.40 o 
  -1   7  13        2.32        7.23     33.29 o 
  -3   8  13        0.03       -0.57     29.19 o 
  -2   8  13        1.98        7.82     29.53 o 
                                                 
